# Supplementary material for: μ-Bis(diphenyl­arsino)methane-1:2κ2 As:As-nona­carbonyl-1κ3 C,2κ3 C,3κ3 C-[(2-methoxy­phen­yl)diphenyl­phosphino-3κP]-triangulo-triruthenium(0)
Source: Acta Crystallogr Sect E Struct Rep Online. 2009 Nov 21;65(Pt 12):m1628–9. doi: 10.1107/S1600536809047783 (PMC2972135; doi:10.1107/S1600536809047783)
Supplement: Supplementary file 2 [file e-65-m1628-Isup2.hkl]

# 
# h,k,l, Fc-squared, Fo-squared, sigma(Fo-squared) and status flag 
# 
data_I
_shelx_title ' iak40m in P-1    (100K)' 
_shelx_refln_list_code          4 
_shelx_F_calc_maximum      388.97 
_exptl_crystal_F_000      1300.00 
_reflns_d_resolution_high  0.7107 
 
loop_ 
 _symmetry_equiv_pos_as_xyz 
 'x, y, z' 
 '-x, -y, -z' 
 
_cell_length_a    10.4414 
_cell_length_b    11.6541 
_cell_length_c    21.7581 
_cell_angle_alpha  84.220 
_cell_angle_beta   84.910 
_cell_angle_gamma  69.324 
 
_shelx_F_squared_multiplier     1.000 
 
loop_ 
 _refln_index_h 
 _refln_index_k 
 _refln_index_l 
 _refln_F_squared_calc 
 _refln_F_squared_meas 
 _refln_F_squared_sigma 
 _refln_observed_status 
   1   0   0      336.55      333.12     25.67 o 
   2   0   0     3013.88     3168.01     55.49 o 
   3   0   0      289.07      285.06     18.52 o 
   4   0   0    24640.46    25073.00    226.87 o 
   5   0   0      651.11      586.88     29.95 o 
   6   0   0     9521.57     9346.60    127.95 o 
   7   0   0    13327.71    13086.47    149.56 o 
   8   0   0      628.93      650.57     47.99 o 
   9   0   0        7.59      -15.03     34.48 o 
  10   0   0     1472.01     1496.59     73.54 o 
  11   0   0     2959.67     3359.36    140.28 o 
  12   0   0     5635.56     6321.10    385.04 o 
  13   0   0      154.12      151.56    101.86 o 
 -13   1   0      228.51      320.28    106.15 o 
 -12   1   0       92.76       69.62     83.70 o 
 -11   1   0     3349.03     3477.62    166.44 o 
 -10   1   0     3357.13     3061.42    127.14 o 
  -9   1   0     1553.80     1342.55     86.92 o 
  -8   1   0       23.12       -8.18     30.01 o 
  -7   1   0       58.30       24.11     26.55 o 
  -6   1   0       10.77       26.12     18.83 o 
  -5   1   0    17276.37    17084.64    195.26 o 
  -4   1   0       35.12       17.24     13.82 o 
  -3   1   0     1713.65     1721.31     52.72 o 
  -2   1   0     8755.29     8722.02    107.93 o 
  -1   1   0    23787.00    25842.69    297.13 o 
   0   1   0    12077.24    12746.11    194.27 o 
   2   1   0     1282.87     1281.41     32.33 o 
   3   1   0    16297.50    16604.84    176.70 o 
   4   1   0       51.07       37.29     12.97 o 
   5   1   0     3299.92     3172.93     50.07 o 
   6   1   0     3120.97     3166.34     56.17 o 
   7   1   0     2959.24     2884.48     70.82 o 
   8   1   0     5417.14     5569.94     91.85 o 
   9   1   0     3503.30     3505.36     96.22 o 
  10   1   0      242.68      206.15     49.17 o 
  11   1   0      242.65      177.64     54.93 o 
  12   1   0      964.45      903.30     97.13 o 
  13   1   0     8408.03     9030.52    242.31 o 
  14   1   0      941.85     1154.44    218.29 o 
 -12   2   0     1444.04     1503.58    133.17 o 
 -11   2   0      792.00      886.59     89.15 o 
 -10   2   0     1670.70     1856.59    104.52 o 
  -9   2   0      618.72      600.66     69.03 o 
  -8   2   0      671.07      686.05     64.25 o 
  -7   2   0     4144.47     4057.70    101.12 o 
  -6   2   0     2522.66     2495.30     60.52 o 
  -5   2   0     1885.52     1989.43     61.32 o 
  -4   2   0    14100.13    13949.29    158.71 o 
  -3   2   0    25721.06    25747.11    240.85 o 
  -2   2   0      412.15      446.45     22.21 o 
  -1   2   0    23917.62    25020.75    368.07 o 
   0   2   0      770.69      781.69     26.05 o 
   1   2   0    18948.76    20070.89    265.29 o 
   2   2   0    11702.77    12145.11    137.82 o 
   3   2   0      150.30      154.87     15.91 o 
   4   2   0     1196.66     1198.36     48.60 o 
   5   2   0     1368.77     1431.85     33.55 o 
   6   2   0     2059.51     2106.04     42.90 o 
   7   2   0       39.74       52.87     19.36 o 
   8   2   0       79.51       49.19     23.28 o 
   9   2   0     5275.12     5165.09    106.82 o 
  10   2   0      387.38      433.62     56.35 o 
  11   2   0     1331.85     1363.60    103.70 o 
  12   2   0     2007.47     2039.35    103.86 o 
  13   2   0     1453.74     1511.31    117.13 o 
  14   2   0     2995.58     2799.44    151.45 o 
 -12   3   0      102.11       92.86     89.84 o 
 -11   3   0     2095.97     2226.39    121.81 o 
 -10   3   0     5456.88     5732.59    299.90 o 
  -9   3   0     1593.63     1505.01     91.78 o 
  -8   3   0     3494.58     3450.44    118.73 o 
  -7   3   0     1329.14     1097.52     69.46 o 
  -6   3   0    12615.44    12463.84    280.30 o 
  -5   3   0    15623.55    15802.86    182.26 o 
  -4   3   0     3084.30     3422.68     57.47 o 
  -3   3   0        7.04        5.41     13.72 o 
  -2   3   0    60376.83    62267.65    624.98 o 
  -1   3   0     3868.97     3917.17     76.52 o 
   0   3   0     1452.63     1551.47     30.62 o 
   1   3   0    21465.10    23205.77    261.81 o 
   2   3   0     1905.80     1917.24     38.92 o 
   3   3   0     8902.83     9052.75     96.64 o 
   4   3   0      424.11      512.07     21.79 o 
   5   3   0      424.23      350.92     24.27 o 
   6   3   0       30.68       30.85     17.24 o 
   7   3   0     9111.10     9017.37    102.93 o 
   8   3   0     3198.23     2922.07     66.21 o 
   9   3   0       11.60       18.38     26.56 o 
  10   3   0     3904.68     3978.90    105.72 o 
  11   3   0     2650.52     2708.71    108.85 o 
  12   3   0     3623.57     3798.99    131.50 o 
  13   3   0      843.69      916.89     86.97 o 
  14   3   0     1300.42     1494.21    160.36 o 
 -12   4   0     1602.58     1494.80    175.45 o 
 -11   4   0     1136.72     1028.86    126.45 o 
 -10   4   0     2698.27     2792.71    156.67 o 
  -9   4   0      769.56      609.80    114.50 o 
  -8   4   0     2381.32     2356.64    101.24 o 
  -7   4   0    11544.89    11903.42    228.52 o 
  -6   4   0     1364.42     1283.49     68.04 o 
  -5   4   0     8955.98     8680.63    175.80 o 
  -4   4   0     1485.17     1425.79     45.62 o 
  -3   4   0     3383.13     3166.05     47.16 o 
  -2   4   0     2617.07     2587.38     58.32 o 
  -1   4   0    29885.63    31038.21    413.03 o 
   0   4   0      833.39      856.13     37.10 o 
   1   4   0      541.96      653.02     24.98 o 
   2   4   0     8700.53     8595.52     98.37 o 
   3   4   0    14299.90    14001.00    138.10 o 
   4   4   0    11893.83    11797.12    126.11 o 
   5   4   0      408.31      366.44     29.01 o 
   6   4   0     7876.34     7652.83    110.16 o 
   7   4   0     9836.00     9894.39    128.43 o 
   8   4   0     8533.26     8358.75    115.02 o 
   9   4   0      108.88      120.72     29.53 o 
  10   4   0      583.34      628.16     54.41 o 
  11   4   0     9162.76     9645.74    176.81 o 
  12   4   0     5257.21     5666.88    140.73 o 
  13   4   0     1529.36     1515.24    100.21 o 
  14   4   0      173.18      131.90     71.26 o 
 -11   5   0      721.10      640.73     89.34 o 
 -10   5   0      208.07      178.59     61.11 o 
  -9   5   0     3924.31     4028.60    132.41 o 
  -8   5   0      406.38      489.12     58.61 o 
  -7   5   0     2909.42     2899.31    100.78 o 
  -6   5   0    14876.29    14685.43    249.41 o 
  -5   5   0     3693.18     3468.46     74.06 o 
  -4   5   0     2626.63     2675.08     79.58 o 
  -3   5   0      222.02      241.32     29.51 o 
  -2   5   0     1172.67     1124.36     35.07 o 
  -1   5   0      554.04      515.68     28.53 o 
   0   5   0      715.01      998.06     23.39 o 
   1   5   0     1017.99      865.30     25.49 o 
   2   5   0     9858.48    10524.96    109.09 o 
   3   5   0     8500.80     7873.29     98.88 o 
   4   5   0     2744.53     2856.20     47.19 o 
   5   5   0    10057.42     9936.98    123.58 o 
   6   5   0     3226.55     3030.95     63.81 o 
   7   5   0    14494.69    14421.71    179.94 o 
   8   5   0      307.74      320.85     39.30 o 
   9   5   0     8198.29     7974.76    125.62 o 
  10   5   0       14.56      -55.77     27.89 o 
  11   5   0     6560.04     6779.84    141.94 o 
  12   5   0     3436.35     3532.69    125.63 o 
  13   5   0     1258.82     1108.30     89.33 o 
  14   5   0      514.64      484.23    100.59 o 
 -10   6   0      809.34      718.44    116.23 o 
  -9   6   0     2043.14     2142.21    152.86 o 
  -8   6   0     6306.87     6264.25    224.71 o 
  -7   6   0     2122.44     2067.96    127.53 o 
  -6   6   0      642.90      668.96     76.72 o 
  -5   6   0     2400.91     2530.18    104.45 o 
  -4   6   0     1739.18     1687.86     79.97 o 
  -3   6   0      198.90      201.38     25.27 o 
  -2   6   0      217.58      220.73     17.60 o 
  -1   6   0      877.40      911.56     25.89 o 
   0   6   0      112.58      120.28     15.56 o 
   1   6   0        9.38       24.11     11.85 o 
   2   6   0     1677.15     1556.69     32.99 o 
   3   6   0      110.69      180.42     15.58 o 
   4   6   0    17229.05    16742.92    200.02 o 
   5   6   0        1.30       -0.37     13.49 o 
   6   6   0     6839.44     6561.50     98.41 o 
   7   6   0     8529.65     8192.36    121.55 o 
   8   6   0     7164.96     7105.45    118.02 o 
   9   6   0     1035.95     1013.41     51.71 o 
  10   6   0       48.87       35.44     31.29 o 
  11   6   0       45.58       43.62     37.10 o 
  12   6   0     4780.74     4989.55    145.22 o 
  13   6   0      623.80      731.74     78.74 o 
  14   6   0      158.47      214.78     75.89 o 
 -10   7   0       53.60      187.29     86.97 o 
  -9   7   0     1279.48     1358.68    133.76 o 
  -8   7   0     6251.73     6093.98    229.18 o 
  -7   7   0     6919.02     6527.90    222.41 o 
  -6   7   0     2266.51     2267.78    170.89 o 
  -5   7   0     2113.48     2057.68    135.88 o 
  -4   7   0      920.40      911.49     68.09 o 
  -3   7   0     1643.94     1693.62     77.87 o 
  -2   7   0       30.25       31.70     21.11 o 
  -1   7   0     1197.71     1183.84     40.31 o 
   0   7   0    11841.25    11940.79    161.20 o 
   1   7   0      442.94      358.94     21.56 o 
   2   7   0      266.96      211.51     23.62 o 
   3   7   0      293.30      279.17     15.72 o 
   4   7   0    17432.30    17164.84    207.20 o 
   5   7   0    10850.76    10479.95    147.62 o 
   6   7   0     9735.75     9459.23    143.53 o 
   7   7   0     9472.60     9173.04    129.39 o 
   8   7   0      182.21      121.29     28.86 o 
   9   7   0      187.45      175.62     34.16 o 
  10   7   0     4944.48     5028.12    112.36 o 
  11   7   0      655.29      599.45     51.91 o 
  12   7   0      504.13      541.48     59.66 o 
  13   7   0        4.04       40.54     54.98 o 
  14   7   0      222.82      225.20     73.59 o 
  -9   8   0      754.88      772.24     97.22 o 
  -8   8   0     1767.48     1618.15    112.32 o 
  -7   8   0     2624.31     2860.89    194.13 o 
  -6   8   0     9881.55     9612.43    314.77 o 
  -5   8   0     9158.38     8571.50    179.09 o 
  -4   8   0     1643.82     1656.75     78.22 o 
  -3   8   0      114.72      109.96     30.85 o 
  -2   8   0      296.64      324.98     39.82 o 
  -1   8   0     1961.94     2144.25     63.03 o 
   0   8   0     1408.63     1487.36     45.36 o 
   1   8   0    32206.81    32089.46    330.12 o 
   2   8   0       50.40       33.71     17.27 o 
   3   8   0      151.13      122.06     21.32 o 
   4   8   0     2554.73     2605.39     48.08 o 
   5   8   0    40041.47    40362.41    397.52 o 
   6   8   0     5925.61     5850.01    109.79 o 
   7   8   0      211.70      223.20     33.31 o 
   8   8   0        2.43        6.12     23.18 o 
   9   8   0     1874.41     1778.24     74.06 o 
  10   8   0       77.61       96.14     37.25 o 
  11   8   0      822.37      797.46     60.93 o 
  12   8   0     4854.24     5119.71    121.59 o 
  13   8   0     3922.81     4041.49    197.27 o 
  14   8   0      135.98      130.36     79.37 o 
  -8   9   0       20.40       63.60     62.65 o 
  -7   9   0      282.01      323.23     71.37 o 
  -6   9   0     1347.19     1254.02    150.83 o 
  -5   9   0     4364.64     4221.64    137.39 o 
  -4   9   0     7576.24     7220.67    160.69 o 
  -3   9   0       95.40       50.67     35.51 o 
  -2   9   0      515.46      507.43     65.40 o 
  -1   9   0     1470.91     1493.66     66.67 o 
   0   9   0    12196.89    12350.26    174.57 o 
   1   9   0     2567.65     2596.94     64.77 o 
   2   9   0    22284.93    22142.94    260.78 o 
   3   9   0      566.24      588.68     33.15 o 
   4   9   0     8100.93     7822.69    148.95 o 
   5   9   0       39.27       10.98     18.61 o 
   6   9   0    16487.28    16545.19    219.10 o 
   7   9   0     1968.82     1948.25     67.76 o 
   8   9   0      153.18      135.55     33.81 o 
   9   9   0      358.48      309.58     43.18 o 
  10   9   0      734.05      683.82     45.89 o 
  11   9   0      427.88      369.69     55.99 o 
  12   9   0        2.14       30.76     42.39 o 
  13   9   0     4414.75     4641.45    139.92 o 
  14   9   0     3468.35     3448.45    131.92 o 
  -7  10   0      470.52      411.30     92.60 o 
  -6  10   0      764.61      786.60    120.74 o 
  -5  10   0     1121.83      975.32    110.50 o 
  -4  10   0      807.95      801.84     79.49 o 
  -3  10   0     1875.56     1861.68    103.20 o 
  -2  10   0     1585.34     1653.44     85.83 o 
  -1  10   0     5990.71     6080.10    149.50 o 
   0  10   0     4819.76     4825.84    130.59 o 
   1  10   0     3054.52     3149.09    101.64 o 
   2  10   0     7590.18     7634.92    115.87 o 
   3  10   0     1998.92     2103.06     74.78 o 
   4  10   0     4731.08     4661.73    118.05 o 
   5  10   0     2376.03     2413.89     58.91 o 
   6  10   0        6.17      -18.12     32.24 o 
   7  10   0      150.69      122.69     40.04 o 
   8  10   0     1392.23     1313.89     62.27 o 
   9  10   0      900.60      846.85     76.96 o 
  10  10   0      585.78      462.11     56.88 o 
  11  10   0      840.37      799.65     70.75 o 
  12  10   0      151.15       21.34     79.84 o 
  13  10   0      287.53      250.73     56.27 o 
  -6  11   0      343.11      446.37     95.60 o 
  -5  11   0     2972.64     2874.02    139.39 o 
  -4  11   0      122.68        2.67     49.40 o 
  -3  11   0     5790.45     5811.47    227.43 o 
  -2  11   0      155.74      207.39     50.36 o 
  -1  11   0    11337.45    11151.34    208.09 o 
   0  11   0     5023.58     5216.70    137.02 o 
   1  11   0      805.29      782.03     65.81 o 
   2  11   0      140.93      134.41     30.62 o 
   3  11   0    12658.98    12781.01    194.28 o 
   4  11   0     1174.95     1114.62     59.16 o 
   5  11   0     1121.63     1025.81     60.55 o 
   6  11   0     1235.32     1253.75     47.58 o 
   7  11   0      837.92      887.40     50.16 o 
   8  11   0      264.82      184.96     36.81 o 
   9  11   0       48.97       57.52     39.14 o 
  10  11   0      490.26      385.45     56.00 o 
  11  11   0       52.14       42.91     47.21 o 
  12  11   0     2689.85     2762.70    130.44 o 
  13  11   0     1326.59     1092.06    102.38 o 
  -5  12   0     1257.15     1162.50    107.44 o 
  -4  12   0     2334.85     2457.91    126.79 o 
  -3  12   0      150.35      138.84     53.32 o 
  -2  12   0     9140.23     8946.69    288.03 o 
  -1  12   0       36.14      108.29     47.12 o 
   0  12   0     3928.56     4180.23    128.18 o 
   1  12   0     1184.83     1139.02     68.17 o 
   2  12   0        5.06       11.65     32.79 o 
   3  12   0     1537.03     1449.87     85.56 o 
   4  12   0     8304.94     8339.49    164.50 o 
   5  12   0     1182.71     1196.40     66.39 o 
   6  12   0        2.96       -6.30     39.56 o 
   7  12   0     2369.94     2449.21    105.30 o 
   8  12   0     2815.72     2840.54     91.18 o 
   9  12   0      399.00      324.03     50.13 o 
  10  12   0     1350.74     1312.23     77.60 o 
  11  12   0      791.47      881.01     97.34 o 
  12  12   0     2031.01     2017.11    117.05 o 
  13  12   0     2972.96     3517.35    154.43 o 
  -4  13   0     3427.05     3355.88    151.49 o 
  -3  13   0       38.67       79.28     56.57 o 
  -2  13   0      738.04      693.04     77.18 o 
  -1  13   0    12412.04    12979.35    267.76 o 
   0  13   0       91.97      117.45     70.12 o 
   1  13   0     1091.44     1113.76     89.22 o 
   2  13   0      555.97      552.09     55.94 o 
   3  13   0       51.20       14.57     36.29 o 
   4  13   0      519.39      566.88     52.22 o 
   5  13   0     2567.43     2430.44    100.08 o 
   6  13   0     5916.89     5858.69    161.10 o 
   7  13   0      413.60      393.80     62.38 o 
   8  13   0     2022.88     2073.58    106.51 o 
   9  13   0      231.54      173.08     42.98 o 
  10  13   0       36.95       35.57     43.71 o 
  11  13   0     6194.83     6088.52    188.36 o 
  12  13   0     1098.87     1089.79     94.21 o 
  -2  14   0      316.74      267.51    102.17 o 
  -1  14   0       24.84       41.38     48.18 o 
   0  14   0     1244.11     1242.77     98.78 o 
   1  14   0      547.37      626.88     72.46 o 
   2  14   0       77.93      144.59     58.54 o 
   3  14   0      143.67      121.49     44.72 o 
   4  14   0      696.60      771.14    105.49 o 
   5  14   0      729.80      628.49     66.11 o 
   6  14   0        3.34       15.81     45.01 o 
   7  14   0     1474.89     1550.88     94.98 o 
   8  14   0     1355.45     1189.11     91.01 o 
   9  14   0     2026.85     2100.96    114.63 o 
  10  14   0      811.48      745.79    103.99 o 
  11  14   0       51.82       47.05     66.78 o 
   0  15   0      603.03      680.88     71.33 o 
   1  15   0       14.00       20.68     44.15 o 
   2  15   0       28.55      -16.61     43.67 o 
   3  15   0      189.94      146.39     48.64 o 
   4  15   0       54.58       48.27     50.61 o 
   5  15   0     4275.29     4380.12    144.28 o 
   6  15   0     1081.82     1131.60     93.81 o 
   7  15   0      148.75      105.85     55.43 o 
   8  15   0     2346.67     2237.98    116.93 o 
   9  15   0       24.59      118.76     68.70 o 
  10  15   0     1383.97     1439.01    126.46 o 
   3  16   0      320.12      277.08    101.16 o 
   4  16   0      862.57      838.18     80.52 o 
   5  16   0       75.59      151.36     55.17 o 
   6  16   0     8713.02     9000.89    236.25 o 
   7  16   0     1024.53     1062.91    167.22 o 
  -7 -16   1     4454.97     4575.25    218.40 o 
  -6 -16   1       29.61      102.85     54.83 o 
  -5 -16   1     3550.53     3805.68    131.41 o 
  -4 -16   1      147.88      242.40    154.47 o 
  -3 -16   1      254.76      401.64    106.39 o 
  -9 -15   1     4698.82     4855.37    333.00 o 
  -8 -15   1      135.06      155.87     67.64 o 
  -7 -15   1       15.48      -14.11     49.31 o 
  -6 -15   1     3007.25     2965.30    161.39 o 
  -5 -15   1      109.04       15.72     47.38 o 
  -4 -15   1      185.08       92.80     45.71 o 
  -3 -15   1       74.85       10.43     77.55 o 
  -2 -15   1        3.64      -19.78     77.78 o 
  -1 -15   1       24.16       -3.35     71.77 o 
   0 -15   1       13.96       45.75     45.31 o 
 -11 -14   1     1099.33     1108.05     79.89 o 
 -10 -14   1       62.84      152.84     72.37 o 
  -9 -14   1      696.40      525.22     96.21 o 
  -8 -14   1     6112.20     6255.25    199.59 o 
  -7 -14   1     1521.50     1561.20     94.36 o 
  -6 -14   1      759.31      653.90     67.96 o 
  -5 -14   1       54.98       18.06     42.21 o 
  -4 -14   1       16.88      -15.41     37.90 o 
  -3 -14   1      860.19      883.90     64.84 o 
  -2 -14   1      327.66      297.20     55.75 o 
  -1 -14   1     2982.93     3089.25    110.59 o 
   0 -14   1      940.53      944.49     85.48 o 
   1 -14   1     1442.43     1444.10    106.14 o 
   2 -14   1       95.68       39.68     75.12 o 
 -12 -13   1     2716.69     2439.78    165.41 o 
 -11 -13   1     1665.31     1801.60    128.24 o 
 -10 -13   1      149.79      141.18     49.92 o 
  -9 -13   1        4.38       18.80     34.64 o 
  -8 -13   1     3433.48     3186.43    127.63 o 
  -7 -13   1     7214.48     7505.64    186.40 o 
  -6 -13   1     2537.87     2645.63    107.09 o 
  -5 -13   1      580.94      455.02     55.22 o 
  -4 -13   1       43.04       -2.78     33.91 o 
  -3 -13   1       40.74        0.45     35.29 o 
  -2 -13   1      200.95      242.81     48.87 o 
  -1 -13   1      187.13      137.41     51.45 o 
   0 -13   1    16157.58    16531.66    278.40 o 
   1 -13   1     1492.52     1596.80    116.82 o 
   2 -13   1     1561.28     1648.86     99.32 o 
   3 -13   1      516.24      642.58    103.49 o 
   4 -13   1     2529.50     2463.29    133.51 o 
 -12 -12   1     1106.76     1113.82    113.25 o 
 -11 -12   1      579.97      654.28     75.47 o 
 -10 -12   1      839.44      649.03     61.79 o 
  -9 -12   1      225.53      119.55     42.87 o 
  -8 -12   1       19.05      -20.99     30.78 o 
  -7 -12   1     1339.16     1367.43     82.99 o 
  -6 -12   1     4669.49     4691.59    124.13 o 
  -5 -12   1     5802.32     5787.51    133.81 o 
  -4 -12   1     2489.12     2580.41     87.31 o 
  -3 -12   1     1455.90     1442.23     62.18 o 
  -2 -12   1      394.11      418.52     45.05 o 
  -1 -12   1      885.25      936.19     86.15 o 
   0 -12   1      411.07      409.19     50.96 o 
   1 -12   1    16928.90    16873.55    307.82 o 
   2 -12   1     1142.31     1127.51    100.07 o 
   3 -12   1      149.58       97.51     55.38 o 
   4 -12   1      331.18      342.03     71.80 o 
   5 -12   1     2788.40     2528.87    287.22 o 
 -13 -11   1      776.86     1020.88     99.77 o 
 -12 -11   1        4.72     -106.45     53.22 o 
 -11 -11   1      500.08      332.33     73.83 o 
 -10 -11   1      441.88      460.99     55.97 o 
  -9 -11   1       76.04      101.46     41.72 o 
  -8 -11   1       54.38       70.48     32.09 o 
  -7 -11   1     1314.45     1295.07     56.96 o 
  -6 -11   1      922.46      930.08     60.43 o 
  -5 -11   1     1125.36     1029.51     92.46 o 
  -4 -11   1     8945.39     9002.46    168.49 o 
  -3 -11   1     1177.87     1074.75     54.99 o 
  -2 -11   1      322.69      354.09     35.48 o 
  -1 -11   1     8619.79     8467.89    161.56 o 
   0 -11   1     2335.81     2385.16     83.82 o 
   1 -11   1        0.86        0.86     32.44 o 
   2 -11   1     5195.12     5451.40    166.09 o 
   3 -11   1       12.22       30.34     46.13 o 
   4 -11   1      320.99      236.23     62.76 o 
   5 -11   1        5.91       23.28     57.84 o 
   6 -11   1     1190.22     1175.44    121.11 o 
 -13 -10   1      436.21      401.94     80.25 o 
 -12 -10   1       60.38       42.24     57.57 o 
 -11 -10   1       18.48      -26.03     41.33 o 
 -10 -10   1      988.04      927.30     67.30 o 
  -9 -10   1     2293.79     2261.98    123.40 o 
  -8 -10   1      192.98      163.57     36.04 o 
  -7 -10   1      274.41      254.98     35.36 o 
  -6 -10   1     9044.23     9376.43    144.04 o 
  -5 -10   1      415.52      496.06     61.22 o 
  -4 -10   1     3142.12     3130.39     87.82 o 
  -3 -10   1    11461.30    11503.77    280.37 o 
  -2 -10   1    10164.24    10197.67    138.81 o 
  -1 -10   1      968.39     1004.19     41.05 o 
   0 -10   1     6886.67     6864.85    140.23 o 
   1 -10   1       10.67       35.36     28.99 o 
   2 -10   1      167.15      163.05     42.80 o 
   3 -10   1     2577.42     2405.79    107.42 o 
   4 -10   1       91.70       66.55     47.88 o 
   5 -10   1       95.58      105.77     56.67 o 
   6 -10   1        2.82       53.93     65.19 o 
   7 -10   1       53.27       81.25     74.97 o 
 -14  -9   1     3515.96     3683.49    163.24 o 
 -13  -9   1       40.36      113.37     60.97 o 
 -12  -9   1     2361.99     2414.98     98.23 o 
 -11  -9   1     1394.19     1283.04     74.01 o 
 -10  -9   1        6.35       15.86     34.32 o 
  -9  -9   1     1538.82     1521.20     68.26 o 
  -8  -9   1      464.08      489.60     44.16 o 
  -7  -9   1     7715.52     8107.30    138.79 o 
  -6  -9   1      950.61      970.94     46.65 o 
  -5  -9   1    28995.87    29152.93    298.16 o 
  -4  -9   1      368.72      361.88     30.31 o 
  -3  -9   1     6966.93     6838.34    108.06 o 
  -2  -9   1      799.14      779.42     34.32 o 
  -1  -9   1    12402.64    12562.35    156.90 o 
   0  -9   1      106.97      108.10     21.96 o 
   1  -9   1     4396.31     4430.79    109.30 o 
   2  -9   1      462.94      544.95     50.15 o 
   3  -9   1     2949.32     2850.10     99.36 o 
   4  -9   1      246.24      171.38     42.47 o 
   5  -9   1       19.95       -8.60     41.05 o 
   6  -9   1     1169.15     1218.93    154.59 o 
   7  -9   1     2410.44     2150.29    122.56 o 
   8  -9   1      147.01      145.96     84.73 o 
 -14  -8   1      503.70      489.33     82.53 o 
 -13  -8   1      849.77      786.59     77.59 o 
 -12  -8   1     1826.12     2040.51     98.49 o 
 -11  -8   1        5.59       20.78     35.32 o 
 -10  -8   1     3907.46     3865.95    112.16 o 
  -9  -8   1      354.47      410.63     42.42 o 
  -8  -8   1      152.83       98.04     31.13 o 
  -7  -8   1      114.23      116.93     29.75 o 
  -6  -8   1    25940.33    25649.60    303.93 o 
  -5  -8   1     4710.60     4804.20     79.26 o 
  -4  -8   1    14604.17    14429.69    148.41 o 
  -3  -8   1     2181.18     2142.68     53.69 o 
  -2  -8   1    16928.21    16848.33    201.51 o 
  -1  -8   1      485.46      481.73     29.44 o 
   0  -8   1     2801.50     2890.61    100.53 o 
   1  -8   1      845.19      797.32     36.36 o 
   2  -8   1     1112.48     1072.60     48.34 o 
   3  -8   1      785.99      817.03     64.52 o 
   4  -8   1     5568.54     5228.09    200.70 o 
   5  -8   1     6294.42     6174.64    173.86 o 
   6  -8   1     1063.02     1149.51    104.48 o 
   7  -8   1     3283.17     3172.76    167.01 o 
   8  -8   1     4303.13     4403.87    204.77 o 
   9  -8   1      436.19      364.51     81.36 o 
 -14  -7   1     1212.27     1212.53    105.43 o 
 -13  -7   1       56.67       73.45     64.30 o 
 -12  -7   1      194.85       45.98     40.80 o 
 -11  -7   1     2389.46     2289.81     79.86 o 
 -10  -7   1       73.65       65.42     34.49 o 
  -9  -7   1       19.39        5.86     27.84 o 
  -8  -7   1    11615.33    11707.75    169.45 o 
  -7  -7   1     4392.16     4445.53     81.18 o 
  -6  -7   1      288.61      285.47     31.19 o 
  -5  -7   1    11365.77    11060.89    139.36 o 
  -4  -7   1    14414.41    14547.32    149.55 o 
  -3  -7   1     4325.84     4518.69     77.37 o 
  -2  -7   1      200.79      237.20     18.92 o 
  -1  -7   1     5145.29     5275.10     77.15 o 
   0  -7   1     1615.92     1545.14     40.64 o 
   1  -7   1      323.87      344.15     22.23 o 
   2  -7   1     1193.80     1270.81     44.98 o 
   3  -7   1      127.37       79.06     34.95 o 
   4  -7   1     4800.43     4783.66    137.22 o 
   5  -7   1     1617.54     1449.35     87.40 o 
   6  -7   1     1757.32     1672.28    145.31 o 
   7  -7   1     5770.75     5588.90    237.69 o 
   8  -7   1     3979.82     3932.17    188.97 o 
   9  -7   1      658.82      764.99    113.59 o 
  10  -7   1       22.65       45.17     84.54 o 
 -14  -6   1     2347.29     2363.54    163.72 o 
 -13  -6   1     3289.82     3512.46    130.09 o 
 -12  -6   1      373.24      371.52     57.17 o 
 -11  -6   1     1227.28     1188.59     63.93 o 
 -10  -6   1     2859.91     2944.23     79.04 o 
  -9  -6   1     2330.54     2400.34     86.51 o 
  -8  -6   1     3650.38     3513.08     80.22 o 
  -7  -6   1    22979.09    22825.17    254.09 o 
  -6  -6   1      119.67      116.28     21.18 o 
  -5  -6   1      164.23      135.97     21.12 o 
  -4  -6   1      549.31      594.08     32.24 o 
  -3  -6   1     3277.57     2926.79     42.59 o 
  -2  -6   1     9181.43     9453.06    113.52 o 
  -1  -6   1      116.85      154.98     14.48 o 
   0  -6   1       17.50        8.14     12.36 o 
   1  -6   1      427.23      490.92     25.63 o 
   2  -6   1     4749.22     4763.73     91.13 o 
   3  -6   1       17.92       53.50     21.16 o 
   4  -6   1     2710.16     2589.93     96.25 o 
   5  -6   1     7133.26     7130.33    199.78 o 
   6  -6   1     4791.28     4390.22    241.44 o 
   7  -6   1      444.16      519.96     79.76 o 
   8  -6   1     4188.30     4422.74    189.45 o 
   9  -6   1     3680.82     3801.57    289.87 o 
  10  -6   1      238.98      321.56    114.96 o 
 -14  -5   1        9.68     -110.67     77.49 o 
 -13  -5   1     3241.00     3480.99    132.20 o 
 -12  -5   1     8942.78     9389.16    270.07 o 
 -11  -5   1      672.23      667.26     53.35 o 
 -10  -5   1      729.38      671.12     50.82 o 
  -9  -5   1     3476.28     3365.27    114.74 o 
  -8  -5   1     7069.92     7052.04    117.16 o 
  -7  -5   1    11705.77    11202.32    150.05 o 
  -6  -5   1    19452.13    18462.05    207.48 o 
  -5  -5   1     4364.16     4164.33     92.85 o 
  -4  -5   1     1006.10      842.56     30.11 o 
  -3  -5   1       40.48       48.41     13.50 o 
  -2  -5   1    19512.63    19922.73    186.35 o 
  -1  -5   1    14858.42    15035.67    158.73 o 
   0  -5   1       40.52       67.98      9.96 o 
   1  -5   1     2849.61     2767.30     50.74 o 
   2  -5   1     3409.00     3548.70     57.57 o 
   3  -5   1     1297.81     1288.25     47.98 o 
   4  -5   1     1220.12     1228.94     48.13 o 
   5  -5   1    29268.61    28235.97    498.35 o 
   6  -5   1    14683.20    14667.59    244.71 o 
   7  -5   1     2372.91     2218.16     85.08 o 
   8  -5   1      884.07      859.81     65.78 o 
   9  -5   1      636.25      650.19     66.18 o 
  10  -5   1     1676.22     1684.20     96.08 o 
  11  -5   1      503.46      437.03     68.50 o 
 -14  -4   1       53.12       58.25     73.87 o 
 -13  -4   1     1198.14     1176.41     93.15 o 
 -12  -4   1     9226.23     9764.28    187.88 o 
 -11  -4   1     5555.58     5718.73    133.99 o 
 -10  -4   1     1441.32     1598.48     58.52 o 
  -9  -4   1     3161.39     3222.18     73.71 o 
  -8  -4   1        4.70      -41.06     20.85 o 
  -7  -4   1     9654.76     9311.03    123.13 o 
  -6  -4   1     6359.04     6328.75     97.21 o 
  -5  -4   1    10056.79     9696.82    122.62 o 
  -4  -4   1    15729.68    15514.93    166.98 o 
  -3  -4   1     3692.66     3703.06     61.51 o 
  -2  -4   1      255.06      294.63     14.93 o 
  -1  -4   1       16.51       46.30      8.15 o 
   0  -4   1    13552.37    13921.00    146.14 o 
   1  -4   1    25276.26    26456.50    317.56 o 
   2  -4   1    13250.70    13189.12    159.02 o 
   3  -4   1      193.34      253.95     22.67 o 
   4  -4   1      779.52      731.97     28.93 o 
   5  -4   1     6029.91     5872.89    107.98 o 
   6  -4   1    18021.86    17546.80    284.93 o 
   7  -4   1     7506.73     7822.45    172.37 o 
   8  -4   1      693.74      571.71     61.04 o 
   9  -4   1      813.90      791.77     72.52 o 
  10  -4   1     1759.62     1656.67     99.61 o 
  11  -4   1     1003.64     1069.96     93.62 o 
  12  -4   1      355.62      295.95     80.68 o 
 -14  -3   1      694.43      676.21    106.81 o 
 -13  -3   1       18.56       41.32     58.05 o 
 -12  -3   1      607.44      522.35     70.48 o 
 -11  -3   1     4107.74     4199.21    115.80 o 
 -10  -3   1     1494.96     1459.39     64.90 o 
  -9  -3   1        8.96       20.07     26.63 o 
  -8  -3   1     3657.93     3573.09     72.97 o 
  -7  -3   1      700.62      657.80     31.40 o 
  -6  -3   1       66.45       58.12     17.56 o 
  -5  -3   1      734.77      648.92     27.99 o 
  -4  -3   1      130.59       49.23     14.65 o 
  -3  -3   1    17868.97    17897.50    180.63 o 
  -2  -3   1    11883.10    12720.77    160.58 o 
  -1  -3   1      128.30      149.10     12.71 o 
   0  -3   1     2792.95     2854.21     39.68 o 
   1  -3   1    29628.43    31721.62    410.63 o 
   2  -3   1     3743.49     3958.72     62.68 o 
   3  -3   1    10801.76    10763.37    125.72 o 
   4  -3   1     9149.56     8435.76    118.60 o 
   5  -3   1      155.68       90.44     18.44 o 
   6  -3   1      106.30      111.74     36.96 o 
   7  -3   1    10322.28    10145.31    215.63 o 
   8  -3   1     2855.31     2916.84    109.65 o 
   9  -3   1     1883.13     1995.47    100.23 o 
  10  -3   1      127.04       78.48     56.90 o 
  11  -3   1       31.66       73.89     66.95 o 
  12  -3   1      357.37      589.19    132.53 o 
 -14  -2   1     2730.32     2936.51    160.61 o 
 -13  -2   1     3492.10     4000.71    231.15 o 
 -12  -2   1       64.43       42.27     55.81 o 
 -11  -2   1      335.13      286.59     56.88 o 
 -10  -2   1     3271.06     3273.22     97.09 o 
  -9  -2   1      323.95      317.08     37.98 o 
  -8  -2   1     1442.77     1544.49     49.44 o 
  -7  -2   1       24.05       34.36     18.39 o 
  -6  -2   1    13451.57    14043.79    141.52 o 
  -5  -2   1     6091.52     5999.04     81.72 o 
  -4  -2   1     2844.45     2628.85     54.50 o 
  -3  -2   1    10336.66    10313.36    125.37 o 
  -2  -2   1     4068.61     4538.63     77.08 o 
  -1  -2   1    25452.17    26825.07    388.14 o 
   0  -2   1    26866.62    29454.99    440.58 o 
   1  -2   1    11072.94    11604.12    147.24 o 
   2  -2   1    38307.55    40116.73    408.45 o 
   3  -2   1     6664.69     6490.53     81.96 o 
   4  -2   1      491.18      674.49     27.72 o 
   5  -2   1    12429.25    12643.90    154.37 o 
   6  -2   1      736.38      754.95     36.64 o 
   7  -2   1     1699.43     1610.32     64.95 o 
   8  -2   1     1821.57     1768.94     88.81 o 
   9  -2   1     2119.92     2236.32    105.18 o 
  10  -2   1      144.27      129.42     59.13 o 
  11  -2   1       15.79      -11.67     58.20 o 
  12  -2   1      701.55      839.41    113.98 o 
  13  -2   1      534.38      630.61    116.47 o 
 -13  -1   1     1753.66     1801.33    125.67 o 
 -12  -1   1      682.62      799.53     93.52 o 
 -11  -1   1      212.79      160.22     54.20 o 
 -10  -1   1     2343.46     2265.85     92.13 o 
  -9  -1   1     6449.54     6639.74    136.17 o 
  -8  -1   1      458.81      481.54     34.94 o 
  -7  -1   1     1196.83     1298.43     43.00 o 
  -6  -1   1     5614.14     5327.21     77.97 o 
  -5  -1   1     1602.22     1494.12     41.88 o 
  -4  -1   1    20846.48    20755.30    193.25 o 
  -3  -1   1     6028.36     6294.17     88.91 o 
  -2  -1   1    23163.38    23947.22    363.90 o 
  -1  -1   1     7939.21     8474.94    321.63 o 
   1  -1   1        2.91        9.34      6.95 o 
   2  -1   1     1327.69     1402.34     35.24 o 
   3  -1   1     5351.11     5471.32     70.02 o 
   4  -1   1    21645.36    21223.80    212.10 o 
   5  -1   1     1767.08     1756.08     47.07 o 
   6  -1   1       34.92        2.81     20.34 o 
   7  -1   1     6870.44     6422.95    117.08 o 
   8  -1   1     7965.23     7828.65    139.15 o 
   9  -1   1     2546.69     2613.33     95.06 o 
  10  -1   1     3278.35     3488.88    133.80 o 
  11  -1   1      163.07      193.17    143.62 o 
  12  -1   1      989.39      937.94    114.53 o 
  13  -1   1     1066.83      806.47    118.95 o 
 -13   0   1     1619.85     1866.59    175.84 o 
 -12   0   1     2021.30     2015.04    145.79 o 
 -11   0   1       27.76      -15.18     61.32 o 
 -10   0   1     1897.85     1911.27    102.17 o 
  -9   0   1     6490.26     6387.72    130.48 o 
  -8   0   1     2551.65     2641.06    117.61 o 
  -7   0   1     7160.21     6902.33     99.24 o 
  -6   0   1      212.71      197.78     22.46 o 
  -5   0   1    13755.57    13023.32    137.95 o 
  -4   0   1    10077.48    10166.94    109.45 o 
  -3   0   1     2364.02     2426.64     54.89 o 
  -2   0   1       19.45        2.77     14.93 o 
  -1   0   1   151301.14   145388.08   2609.99 o 
   1   0   1    12526.29    13239.52    178.61 o 
   2   0   1        4.42      -13.52      9.83 o 
   3   0   1     3729.99     3834.51     56.37 o 
   4   0   1     4041.64     4264.58     63.73 o 
   5   0   1     8157.24     7734.33     99.03 o 
   6   0   1     5187.29     4965.15     80.30 o 
   7   0   1      182.30      124.44     24.54 o 
   8   0   1     2803.49     2717.68     96.42 o 
   9   0   1     8280.07     8047.07    148.40 o 
  10   0   1     2856.22     3173.54     98.95 o 
  11   0   1     6931.56     7701.74    238.40 o 
  12   0   1        8.17       31.02     92.59 o 
  13   0   1     3100.14     3471.01    225.92 o 
 -13   1   1       49.01       21.37     94.88 o 
 -12   1   1       54.00      159.14     87.74 o 
 -11   1   1      159.58       37.39     81.25 o 
 -10   1   1      548.91      577.09     74.01 o 
  -9   1   1      137.40      207.93     53.18 o 
  -8   1   1      253.06      277.16     52.62 o 
  -7   1   1       83.15       47.29     25.92 o 
  -6   1   1     8368.64     7853.69    107.97 o 
  -5   1   1      382.92      414.83     25.31 o 
  -4   1   1      757.18      674.10     26.78 o 
  -3   1   1    14676.07    14477.54    156.01 o 
  -2   1   1      522.52      562.42     26.65 o 
  -1   1   1      673.84      667.75     19.80 o 
   0   1   1    60790.55    67090.16    974.07 o 
   1   1   1      525.95      511.86     19.52 o 
   2   1   1     1446.32     1520.83     56.21 o 
   3   1   1        1.86      -21.41     12.54 o 
   4   1   1     4669.85     4866.68     61.14 o 
   5   1   1       49.07       54.35     15.01 o 
   6   1   1     1558.16     1639.37     41.15 o 
   7   1   1     2140.48     2057.74     52.14 o 
   8   1   1     3147.14     3064.53     72.41 o 
   9   1   1     7606.52     7504.85    141.26 o 
  10   1   1      762.25      790.53     64.29 o 
  11   1   1     1402.39     1536.99     88.01 o 
  12   1   1    11314.78    12920.21    280.90 o 
  13   1   1     1786.57     2115.38    132.26 o 
  14   1   1     1999.17     2076.06    162.29 o 
 -12   2   1     1298.30     1394.68    131.71 o 
 -11   2   1       52.17       81.05     77.83 o 
 -10   2   1      436.91      422.84     76.01 o 
  -9   2   1      102.97       93.66     59.98 o 
  -8   2   1    13421.65    13299.10    253.08 o 
  -7   2   1       38.81       39.17     28.40 o 
  -6   2   1     6917.63     6918.65    106.76 o 
  -5   2   1     7668.72     7314.37    105.03 o 
  -4   2   1     2780.71     2674.56     52.38 o 
  -3   2   1     1678.07     1865.45     41.48 o 
  -2   2   1    62833.11    64829.01    600.84 o 
  -1   2   1     4417.51     4879.10     79.37 o 
   0   2   1     4304.27     4548.79     61.04 o 
   1   2   1     1752.06     1851.83     34.38 o 
   2   2   1     3918.77     4057.80     59.09 o 
   3   2   1      794.95      870.86     27.32 o 
   4   2   1     2312.67     2228.22     43.37 o 
   5   2   1     1402.51     1291.97     34.69 o 
   6   2   1       57.31       37.21     15.07 o 
   7   2   1     2328.16     2263.90     48.64 o 
   8   2   1      487.53      467.11     32.03 o 
   9   2   1       74.96       51.95     34.34 o 
  10   2   1     6773.56     7014.12    157.59 o 
  11   2   1      787.78      713.25     68.69 o 
  12   2   1      210.12      283.10     64.93 o 
  13   2   1     4625.18     4732.17    176.36 o 
  14   2   1     1106.58     1303.92    121.47 o 
 -12   3   1     3193.09     2952.68    186.51 o 
 -11   3   1     3967.13     4086.72    157.19 o 
 -10   3   1        6.19      -11.85     57.08 o 
  -9   3   1     2344.81     2224.71    107.96 o 
  -8   3   1     1118.05     1184.15     79.45 o 
  -7   3   1    19743.81    19231.66    318.94 o 
  -6   3   1     1585.89     1481.67     72.06 o 
  -5   3   1       14.91       14.09     17.86 o 
  -4   3   1     5548.19     5633.31     76.75 o 
  -3   3   1     7232.15     6530.44    111.04 o 
  -2   3   1     3800.93     4196.39     65.80 o 
  -1   3   1    39359.00    40629.82    520.40 o 
   0   3   1     1296.66     1173.70     38.59 o 
   1   3   1     2111.35     2109.87     43.04 o 
   2   3   1    11119.13    11568.61    136.25 o 
   3   3   1     8442.64     8556.37     93.30 o 
   4   3   1     2121.63     2047.45     41.23 o 
   5   3   1     5813.99     5803.22     82.58 o 
   6   3   1    16636.44    16768.38    169.47 o 
   7   3   1     2731.64     2685.65     53.62 o 
   8   3   1     5843.75     5790.41     88.06 o 
   9   3   1     3387.56     3383.76     76.97 o 
  10   3   1     1968.72     1916.80     76.86 o 
  11   3   1    11288.75    11315.95    216.31 o 
  12   3   1      586.68      572.04     71.86 o 
  13   3   1      559.59      515.51     75.15 o 
  14   3   1       98.73       66.36     83.86 o 
 -12   4   1      926.38      991.80    119.02 o 
 -11   4   1     2887.19     2817.32    135.26 o 
 -10   4   1     2455.14     2352.18    216.62 o 
  -9   4   1       67.13      119.00     52.66 o 
  -8   4   1    12712.36    12024.70    239.78 o 
  -7   4   1     1829.21     1749.72    142.59 o 
  -6   4   1    15753.44    15112.02    258.88 o 
  -5   4   1     1771.65     1710.73     94.57 o 
  -4   4   1       17.72       18.73     17.26 o 
  -3   4   1     2618.91     3121.95     61.82 o 
  -2   4   1    14395.29    14291.55    193.34 o 
  -1   4   1      226.34      251.02     19.53 o 
   0   4   1     1499.09     1340.60     38.42 o 
   1   4   1    36407.53    37504.36    391.07 o 
   2   4   1     5873.03     5793.77     97.13 o 
   3   4   1     2882.03     3068.06     45.98 o 
   4   4   1      138.06      165.37     16.15 o 
   5   4   1    12503.41    12705.78    141.54 o 
   6   4   1     7171.91     6655.29    101.18 o 
   7   4   1    17466.95    17014.93    189.27 o 
   8   4   1     1231.83     1138.42     44.02 o 
   9   4   1        4.65      -24.46     24.46 o 
  10   4   1     2290.13     2354.62     74.64 o 
  11   4   1     7920.33     8090.31    160.87 o 
  12   4   1     8137.99     8515.96    173.63 o 
  13   4   1      323.81      362.62     72.01 o 
  14   4   1        3.54       74.79     68.29 o 
 -11   5   1      605.06      565.93     79.84 o 
 -10   5   1     4658.96     4674.69    166.72 o 
  -9   5   1       45.93       42.37     52.11 o 
  -8   5   1        2.24      -22.77     41.02 o 
  -7   5   1     6315.45     6266.59    151.69 o 
  -6   5   1     1252.90     1199.06    106.15 o 
  -5   5   1     2025.15     2052.86     99.71 o 
  -4   5   1      201.95      133.39     34.02 o 
  -3   5   1       38.59       37.44     22.47 o 
  -2   5   1      226.29      201.23     25.68 o 
  -1   5   1      514.71      553.41     25.28 o 
   0   5   1       93.26      125.80     14.29 o 
   1   5   1     7445.06     7818.34     96.03 o 
   2   5   1    14278.38    13768.74    167.21 o 
   3   5   1     7837.86     8100.25    127.94 o 
   4   5   1      856.32     1028.66     30.17 o 
   5   5   1    15919.85    15585.33    175.34 o 
   6   5   1     8045.24     7623.98    110.27 o 
   7   5   1     8832.23     8521.75    116.30 o 
   8   5   1     8463.03     8424.80    121.95 o 
   9   5   1     1217.00     1145.21     52.33 o 
  10   5   1     3241.77     3253.14     83.50 o 
  11   5   1     1017.61     1001.95     61.89 o 
  12   5   1     5845.77     5899.49    240.58 o 
  13   5   1     2717.63     2775.77    120.97 o 
  14   5   1     2110.12     2106.80    174.73 o 
 -10   6   1      341.52      416.78    104.49 o 
  -9   6   1     6670.53     6960.26    161.12 o 
  -8   6   1      700.21      578.70     52.39 o 
  -7   6   1        1.35       57.35     52.72 o 
  -6   6   1     1166.82     1214.99     96.50 o 
  -5   6   1        6.45       14.67     40.05 o 
  -4   6   1       44.86       45.05     32.97 o 
  -3   6   1     1603.38     1509.52     58.59 o 
  -2   6   1      139.13       99.94     17.10 o 
  -1   6   1      138.82      110.19     15.38 o 
   0   6   1     8611.42     8374.93     96.06 o 
   1   6   1     3026.24     3214.71     63.50 o 
   2   6   1     3472.20     3328.42     47.57 o 
   3   6   1    28238.18    27834.65    275.72 o 
   4   6   1     6084.41     5852.93     93.60 o 
   5   6   1      410.66      411.08     25.01 o 
   6   6   1    13016.47    12368.95    158.86 o 
   7   6   1     3481.93     3517.63     83.49 o 
   8   6   1     1479.40     1358.45     57.01 o 
   9   6   1     1886.00     1941.36     67.08 o 
  10   6   1       38.94       40.38     31.62 o 
  11   6   1        6.91       -1.41     33.52 o 
  12   6   1      199.56      153.07     56.77 o 
  13   6   1        1.93       -4.71     57.27 o 
  14   6   1      413.80      276.11     72.07 o 
 -10   7   1      500.47      561.01     91.51 o 
  -9   7   1     6416.91     6709.51    329.71 o 
  -8   7   1     6575.48     6416.93    237.80 o 
  -7   7   1      674.06      512.90     90.49 o 
  -6   7   1      818.96      673.97     83.83 o 
  -5   7   1     1025.03      924.55     75.79 o 
  -4   7   1      834.53      758.13     54.23 o 
  -3   7   1      409.79      481.00     59.87 o 
  -2   7   1      893.50      930.93     61.07 o 
  -1   7   1    10101.02    10007.92    132.72 o 
   0   7   1      137.21      154.51     15.34 o 
   1   7   1    17300.20    17120.72    191.45 o 
   2   7   1      707.92      812.74     23.37 o 
   3   7   1    11601.83    11737.02    124.15 o 
   4   7   1    15576.40    15302.98    173.37 o 
   5   7   1     6962.95     6547.65    108.42 o 
   6   7   1      432.02      373.16     26.31 o 
   7   7   1     4441.53     4487.16     83.76 o 
   8   7   1       19.11       50.52     25.53 o 
   9   7   1     2556.82     2574.46     74.60 o 
  10   7   1     5964.20     6080.92    120.68 o 
  11   7   1     1400.86     1321.30     65.88 o 
  12   7   1     1136.02     1222.67     69.73 o 
  13   7   1      920.99      987.39    100.28 o 
  14   7   1        9.05       17.87     61.61 o 
  -9   8   1       58.42      101.45     69.79 o 
  -8   8   1      842.17      914.46     95.94 o 
  -7   8   1     4421.96     4262.61    196.84 o 
  -6   8   1     4061.24     4067.65    142.74 o 
  -5   8   1      179.99      185.14     45.66 o 
  -4   8   1      261.33      224.81     40.23 o 
  -3   8   1     5510.88     5307.97    130.57 o 
  -2   8   1       62.67       40.86     23.46 o 
  -1   8   1       76.93       71.65     19.83 o 
   0   8   1    34751.45    35099.26    475.15 o 
   1   8   1      600.88      711.84     57.20 o 
   2   8   1     6760.08     6634.64    104.11 o 
   3   8   1       22.98       41.31     12.66 o 
   4   8   1    44888.36    45146.82    402.87 o 
   5   8   1     8594.08     8379.69    115.71 o 
   6   8   1       87.92       94.09     38.21 o 
   7   8   1      181.04      163.88     39.90 o 
   8   8   1      700.39      741.30     40.93 o 
   9   8   1       57.01       30.14     29.40 o 
  10   8   1     3343.55     3377.50     89.14 o 
  11   8   1     5353.77     5567.93    128.91 o 
  12   8   1     4650.10     4644.05    116.32 o 
  13   8   1      737.74      711.34    120.16 o 
  14   8   1     1427.23     1196.06    105.93 o 
  -8   9   1      471.28      522.64    103.68 o 
  -7   9   1      159.46      201.29     65.02 o 
  -6   9   1     3838.65     3406.34    137.31 o 
  -5   9   1     2664.71     2910.37    128.46 o 
  -4   9   1       32.85       38.03     52.61 o 
  -3   9   1       40.65       20.34     36.21 o 
  -2   9   1     2239.86     2263.95     86.25 o 
  -1   9   1     4920.82     5042.46    142.02 o 
   0   9   1        7.29       15.32     34.73 o 
   1   9   1    17389.02    17520.98    206.53 o 
   2   9   1     1287.16     1353.62     44.90 o 
   3   9   1      241.94      212.86     26.77 o 
   4   9   1      290.38      296.65     22.30 o 
   5   9   1    12281.75    12246.47    151.89 o 
   6   9   1     6996.68     6876.13    121.68 o 
   7   9   1     1041.56      937.78     50.38 o 
   8   9   1      109.70      116.78     39.51 o 
   9   9   1      312.40      290.27     42.18 o 
  10   9   1      103.42       34.90     36.53 o 
  11   9   1      203.47      143.69     42.54 o 
  12   9   1      487.73      377.81     55.27 o 
  13   9   1     4944.25     5172.29    137.12 o 
  14   9   1      457.05      561.81    101.94 o 
  -7  10   1     1845.48     2014.76    157.41 o 
  -6  10   1      363.45      341.77     88.32 o 
  -5  10   1        0.44        6.62     52.23 o 
  -4  10   1     1793.68     1751.25    124.47 o 
  -3  10   1     1181.78     1211.87     82.97 o 
  -2  10   1      500.50      398.82     65.05 o 
  -1  10   1     3884.99     3839.71    126.86 o 
   0  10   1      892.05      921.38     56.20 o 
   1  10   1      476.50      383.30     40.69 o 
   2  10   1      895.40      995.57     52.81 o 
   3  10   1     7487.06     7587.90    143.49 o 
   4  10   1       28.98       18.83     30.04 o 
   5  10   1     1929.63     1960.23     50.11 o 
   6  10   1     1976.40     1995.12     64.95 o 
   7  10   1       13.41       -9.28     26.06 o 
   8  10   1      480.02      484.77     46.93 o 
   9  10   1      161.07       96.71     36.75 o 
  10  10   1     1184.39     1218.40     75.59 o 
  11  10   1     1971.32     1976.83    144.01 o 
  12  10   1      408.96      391.66     49.80 o 
  13  10   1      997.96     1032.61     76.51 o 
  14  10   1     1830.01     2007.65    103.13 o 
  -6  11   1     6707.63     6677.44    244.55 o 
  -5  11   1      174.02      238.45     69.03 o 
  -4  11   1      382.41      378.14     89.25 o 
  -3  11   1     1039.64      898.40     80.72 o 
  -2  11   1    14479.22    14277.81    280.90 o 
  -1  11   1     1325.34     1289.35     78.72 o 
   0  11   1     2483.84     2528.26    117.68 o 
   1  11   1       45.20       52.73     39.65 o 
   2  11   1     3033.56     3150.71     94.04 o 
   3  11   1      647.99      707.65     47.23 o 
   4  11   1     3803.44     3793.99    102.62 o 
   5  11   1     2123.63     2129.91    105.55 o 
   6  11   1     1539.23     1601.33     58.46 o 
   7  11   1      180.78      117.96     38.68 o 
   8  11   1       92.48       33.39     32.87 o 
   9  11   1        9.69      -63.31     46.08 o 
  10  11   1      669.67      665.44     77.31 o 
  11  11   1     5367.21     5545.55    150.20 o 
  12  11   1     3170.20     3206.97    125.43 o 
  13  11   1      394.59      357.94     75.72 o 
  -5  12   1     4196.08     3861.66    204.56 o 
  -4  12   1       41.21      -13.83     57.10 o 
  -3  12   1     3491.67     3442.19    138.99 o 
  -2  12   1      235.33      206.82     67.02 o 
  -1  12   1     8788.63     8928.25    247.48 o 
   0  12   1      148.55      143.83     47.01 o 
   1  12   1       24.17      -40.18     33.06 o 
   2  12   1     1209.13     1264.59     84.85 o 
   3  12   1     1810.20     1796.09     84.41 o 
   4  12   1      692.82      743.25     59.22 o 
   5  12   1       93.89       58.63     44.93 o 
   6  12   1    12097.68    12230.72    240.57 o 
   7  12   1     8431.44     8715.19    160.51 o 
   8  12   1       97.05       81.86     36.32 o 
   9  12   1      145.73      110.07     42.71 o 
  10  12   1       38.00       73.66     45.52 o 
  11  12   1     3874.43     3909.07    129.59 o 
  12  12   1     5411.27     5481.23    176.72 o 
  13  12   1     2378.00     2574.53    137.01 o 
  -4  13   1     1082.94     1004.79    112.67 o 
  -3  13   1        5.57       46.73     56.31 o 
  -2  13   1     3776.89     3924.59    146.22 o 
  -1  13   1       53.56       61.17     47.06 o 
   0  13   1      383.19      410.88     60.79 o 
   1  13   1      276.03      251.68     61.89 o 
   2  13   1       19.27       48.46     39.84 o 
   3  13   1      995.81     1010.34     78.73 o 
   4  13   1        9.32      -36.39     37.02 o 
   5  13   1     1490.51     1354.38     79.46 o 
   6  13   1        4.65      -78.22     40.00 o 
   7  13   1     8548.04     9151.85    211.66 o 
   8  13   1     2955.20     2871.48    121.83 o 
   9  13   1      532.82      524.41     81.37 o 
  10  13   1     3997.41     4278.99    144.17 o 
  11  13   1      217.44      238.31     59.05 o 
  12  13   1     1519.57     1535.90    107.20 o 
  -2  14   1       13.09       26.31     66.33 o 
  -1  14   1      216.90      206.44     59.31 o 
   0  14   1      331.37      396.29     68.31 o 
   1  14   1       36.06       17.10     45.92 o 
   2  14   1      629.92      646.05     64.61 o 
   3  14   1      539.06      684.44     65.83 o 
   4  14   1     1608.02     1605.76     89.30 o 
   5  14   1     1361.67     1417.73     87.49 o 
   6  14   1       36.31       12.55     44.54 o 
   7  14   1      389.74      342.65     62.53 o 
   8  14   1     5152.30     5327.81    190.52 o 
   9  14   1      222.93      259.97     65.86 o 
  10  14   1       41.96      105.27     45.37 o 
  11  14   1     2687.01     2876.08    122.53 o 
   0  15   1      545.19      484.08     75.25 o 
   1  15   1        1.39      -77.83     54.20 o 
   2  15   1       53.23      118.99     50.79 o 
   3  15   1      307.57      307.87     58.43 o 
   4  15   1     3015.93     2961.26    136.78 o 
   5  15   1     3611.13     3818.12    138.52 o 
   6  15   1     2443.17     2681.31    133.18 o 
   7  15   1       27.25      -29.77     47.91 o 
   8  15   1       51.11       19.67     56.48 o 
   9  15   1     3612.57     4053.40    156.48 o 
  10  15   1     1262.03     1468.66    212.27 o 
   3  16   1        0.92       10.04     51.42 o 
   4  16   1      214.70      201.89     58.12 o 
   5  16   1    11890.56    12623.54    270.00 o 
   6  16   1     1982.53     1998.32    133.24 o 
   7  16   1      981.47      940.76     98.83 o 
  -6 -16   2     3318.58     3525.53    131.17 o 
  -5 -16   2      106.09      165.76    160.48 o 
  -4 -16   2       10.82        8.50     83.38 o 
  -3 -16   2        4.36      120.77     88.22 o 
  -9 -15   2      462.00      384.02     80.67 o 
  -8 -15   2      246.63      221.65     76.03 o 
  -7 -15   2       23.92      -22.56     51.14 o 
  -6 -15   2       93.04      114.82     54.17 o 
  -5 -15   2      103.97       74.46     88.67 o 
  -4 -15   2        0.59       72.04     78.55 o 
  -3 -15   2      198.52      247.11     90.27 o 
  -2 -15   2       15.03       99.96     88.14 o 
  -1 -15   2      598.73      521.82     97.23 o 
   0 -15   2      447.45      388.79    102.50 o 
 -11 -14   2      251.45      120.63     50.82 o 
 -10 -14   2      707.35      577.76     94.30 o 
  -9 -14   2     5560.10     5802.54    228.09 o 
  -8 -14   2      840.08      965.82     95.80 o 
  -7 -14   2     1473.92     1403.91     89.94 o 
  -6 -14   2     1329.97     1417.58     84.30 o 
  -5 -14   2       94.05      123.80     53.71 o 
  -4 -14   2      348.72      316.41     49.28 o 
  -3 -14   2      219.94      177.01     79.70 o 
  -2 -14   2      455.38      503.60    121.26 o 
  -1 -14   2      697.12      690.39    110.00 o 
   0 -14   2     6399.70     6059.50    210.14 o 
   1 -14   2      425.16      399.96     58.06 o 
   2 -14   2      134.22       67.93     52.77 o 
 -12 -13   2      729.78      656.54    114.80 o 
 -11 -13   2      430.30      301.35     62.67 o 
 -10 -13   2      305.23      222.50     51.23 o 
  -9 -13   2     2995.37     3059.07    163.41 o 
  -8 -13   2     1773.04     1863.44    112.70 o 
  -7 -13   2     5151.08     5190.62    242.31 o 
  -6 -13   2      138.28      133.82     47.82 o 
  -5 -13   2     1906.63     1855.06     87.60 o 
  -4 -13   2      887.92      904.65     57.77 o 
  -3 -13   2      465.51      483.39     49.16 o 
  -2 -13   2        6.59       33.50     63.61 o 
  -1 -13   2     7407.49     7229.73    176.85 o 
   0 -13   2     2702.57     2945.81    124.23 o 
   1 -13   2     9016.37     9326.32    220.91 o 
   2 -13   2      904.45     1003.85     83.13 o 
   3 -13   2     2013.06     2067.65    113.92 o 
   4 -13   2     3007.83     3103.72    168.12 o 
 -12 -12   2      116.37      204.53     65.88 o 
 -11 -12   2      322.13      354.09     65.33 o 
 -10 -12   2      367.48      253.54     54.66 o 
  -9 -12   2      728.77      788.76     63.37 o 
  -8 -12   2      928.75      863.53     74.67 o 
  -7 -12   2     3305.07     3253.24    119.18 o 
  -6 -12   2     2006.97     2123.59     95.83 o 
  -5 -12   2      776.26      679.65     53.52 o 
  -4 -12   2     2274.82     2232.39    100.77 o 
  -3 -12   2      251.86      213.94     42.07 o 
  -2 -12   2       18.97       -7.78     29.20 o 
  -1 -12   2     2263.30     2321.82     85.60 o 
   0 -12   2     8894.49     8980.58    190.47 o 
   1 -12   2      109.63      162.32     46.06 o 
   2 -12   2     3621.50     3594.18    127.64 o 
   3 -12   2      365.03      307.67     60.78 o 
   4 -12   2     2130.60     2154.84    164.69 o 
   5 -12   2     1692.19     1706.13    131.60 o 
 -13 -11   2      341.50      292.43     76.29 o 
 -12 -11   2       17.65      -42.06     53.13 o 
 -11 -11   2       20.28       34.19     49.77 o 
 -10 -11   2      391.97      409.00     69.78 o 
  -9 -11   2     1191.67     1122.17     73.97 o 
  -8 -11   2     3381.03     3424.31    141.34 o 
  -7 -11   2     1432.22     1566.53     59.04 o 
  -6 -11   2      304.90      317.76     65.87 o 
  -5 -11   2     4756.58     4686.46    125.73 o 
  -4 -11   2      626.24      566.79     45.33 o 
  -3 -11   2     3339.62     3317.35     73.56 o 
  -2 -11   2     6115.22     6317.72    101.67 o 
  -1 -11   2       61.03       62.06     23.23 o 
   0 -11   2      583.81      599.46     48.19 o 
   1 -11   2     1470.11     1416.83    106.36 o 
   2 -11   2       75.52      100.70     44.29 o 
   3 -11   2     1025.48      932.15     84.41 o 
   4 -11   2      511.49      410.09     67.46 o 
   5 -11   2      870.18      825.31     99.61 o 
   6 -11   2      436.91      362.86     91.05 o 
 -13 -10   2      453.47      352.07     77.67 o 
 -12 -10   2      969.89      800.08     86.14 o 
 -11 -10   2      854.71      912.22     82.96 o 
 -10 -10   2        0.24       -1.14     38.39 o 
  -9 -10   2       12.25      -25.30     29.66 o 
  -8 -10   2     3895.73     3893.87    107.53 o 
  -7 -10   2    12535.51    12780.66    191.48 o 
  -6 -10   2     2604.19     2653.98     57.43 o 
  -5 -10   2     1710.10     1763.92     81.43 o 
  -4 -10   2     4519.93     4454.09    104.56 o 
  -3 -10   2     3351.68     3424.49     72.70 o 
  -2 -10   2      355.21      405.54     31.99 o 
  -1 -10   2    11758.71    11884.93    153.75 o 
   0 -10   2      185.71      220.28     33.35 o 
   1 -10   2       29.47       34.41     29.92 o 
   2 -10   2       80.45       47.41     36.77 o 
   3 -10   2     4044.52     3894.45    131.74 o 
   4 -10   2     1804.62     1827.05    130.79 o 
   5 -10   2     1005.05      810.70     74.62 o 
   6 -10   2      178.03      148.73     58.27 o 
   7 -10   2      358.70      259.80     96.82 o 
 -14  -9   2      183.28      173.19     65.17 o 
 -13  -9   2      591.64      691.74     95.06 o 
 -12  -9   2     1197.56     1070.21     72.51 o 
 -11  -9   2       33.49       13.29     37.92 o 
 -10  -9   2     2674.96     2675.32     91.93 o 
  -9  -9   2       21.43       41.85     32.62 o 
  -8  -9   2     2591.58     2511.55     96.37 o 
  -7  -9   2     1679.96     1621.81     66.21 o 
  -6  -9   2    18284.72    18456.02    235.75 o 
  -5  -9   2      149.59      108.96     25.22 o 
  -4  -9   2     1099.96     1057.43     43.10 o 
  -3  -9   2     1234.29     1199.13     42.45 o 
  -2  -9   2    12088.35    11905.30    156.02 o 
  -1  -9   2       58.24       29.69     17.21 o 
   0  -9   2     1843.65     1878.97     54.84 o 
   1  -9   2     1677.59     1645.36     63.26 o 
   2  -9   2     5900.71     5722.71    130.80 o 
   3  -9   2      101.19       84.00     31.40 o 
   4  -9   2     1245.58     1317.04     70.75 o 
   5  -9   2     4433.87     4353.08    127.26 o 
   6  -9   2     4779.81     4606.99    175.35 o 
   7  -9   2        0.38       -0.03     51.21 o 
   8  -9   2      150.66       94.37     63.92 o 
 -14  -8   2       32.36      153.82     71.20 o 
 -13  -8   2      459.12      491.90     70.00 o 
 -12  -8   2       27.88       76.32     49.24 o 
 -11  -8   2     5050.23     5133.83    112.40 o 
 -10  -8   2      876.84      814.93     73.33 o 
  -9  -8   2      286.74      239.48     32.40 o 
  -8  -8   2      668.09      565.41     49.00 o 
  -7  -8   2     8015.75     8038.50    149.75 o 
  -6  -8   2      142.40      104.58     35.75 o 
  -5  -8   2    33465.04    33441.52    334.24 o 
  -4  -8   2     3052.67     3031.65     67.51 o 
  -3  -8   2     4293.24     4218.58     75.69 o 
  -2  -8   2     3217.95     3130.68     60.03 o 
  -1  -8   2      908.85      945.56     34.29 o 
   0  -8   2      523.36      509.24     27.04 o 
   1  -8   2      419.46      442.89     27.57 o 
   2  -8   2     3675.91     3883.52     86.31 o 
   3  -8   2     2717.20     2583.94     90.10 o 
   4  -8   2      355.46      349.16     51.52 o 
   5  -8   2      518.16      591.06     75.38 o 
   6  -8   2     3770.75     3483.54    159.15 o 
   7  -8   2     9544.49     8929.98    309.06 o 
   8  -8   2      923.40      834.65    111.69 o 
   9  -8   2      191.31      200.04     84.47 o 
 -14  -7   2        9.53      -37.72     65.07 o 
 -13  -7   2      276.51      320.12     63.77 o 
 -12  -7   2     1726.33     1810.22    127.96 o 
 -11  -7   2       23.55        6.08     33.17 o 
 -10  -7   2      778.92      692.34     52.25 o 
  -9  -7   2     7233.08     7207.64    133.12 o 
  -8  -7   2      904.93      834.25     58.66 o 
  -7  -7   2     7326.77     7389.67    116.03 o 
  -6  -7   2     8581.41     8259.96    161.03 o 
  -5  -7   2    14809.84    14746.25    239.49 o 
  -4  -7   2     4314.04     4031.79     58.85 o 
  -3  -7   2      123.78      114.01     18.12 o 
  -2  -7   2     4389.60     4689.25     73.79 o 
  -1  -7   2     1402.72     1313.00     34.77 o 
   0  -7   2     1094.95     1035.43     32.45 o 
   1  -7   2        6.10       11.84     16.18 o 
   2  -7   2     1007.72      970.22     38.86 o 
   3  -7   2     4465.48     4378.34    120.54 o 
   4  -7   2      185.34      214.42     56.28 o 
   5  -7   2      558.04      438.31     65.60 o 
   6  -7   2     5325.42     5099.85    181.44 o 
   7  -7   2     3104.15     3015.23    211.32 o 
   8  -7   2     3839.34     3664.45    181.77 o 
   9  -7   2      795.38      786.82    112.14 o 
  10  -7   2      969.46      941.34    129.10 o 
 -14  -6   2     3880.54     4122.07    164.11 o 
 -13  -6   2      754.65      846.74    144.20 o 
 -12  -6   2     1203.37     1101.52     88.92 o 
 -11  -6   2     1830.79     1972.32     82.01 o 
 -10  -6   2     2647.72     2637.23     81.16 o 
  -9  -6   2     1848.99     1745.03     62.28 o 
  -8  -6   2    15093.14    14661.30    203.62 o 
  -7  -6   2      265.47      228.89     31.73 o 
  -6  -6   2     3898.32     3869.09    155.99 o 
  -5  -6   2      603.62      509.08     51.18 o 
  -4  -6   2     7853.65     7728.30    101.23 o 
  -3  -6   2     2507.51     2525.63     38.30 o 
  -2  -6   2      731.40      845.29     31.68 o 
  -1  -6   2    11661.56    12282.20    144.98 o 
   0  -6   2      159.09      225.62     14.26 o 
   1  -6   2    10749.86    10892.64    133.27 o 
   2  -6   2     3646.36     3849.66     76.11 o 
   3  -6   2     5224.72     5191.42     92.85 o 
   4  -6   2    14600.93    14713.11    263.18 o 
   5  -6   2     3840.05     3766.17    150.36 o 
   6  -6   2     4985.00     5135.80    175.26 o 
   7  -6   2     4878.04     4594.81    177.73 o 
   8  -6   2     4225.15     4310.78    186.03 o 
   9  -6   2      129.29      130.97     73.27 o 
  10  -6   2     1893.92     1886.48    153.01 o 
 -14  -5   2     1722.73     1685.50    140.05 o 
 -13  -5   2     9958.32    10645.61    285.16 o 
 -12  -5   2     1871.07     2068.69    101.40 o 
 -11  -5   2     1275.46     1154.27     60.73 o 
 -10  -5   2      567.10      545.68     44.39 o 
  -9  -5   2     4281.72     4170.65     93.90 o 
  -8  -5   2     1718.43     1660.55     57.21 o 
  -7  -5   2    19555.57    19526.60    243.07 o 
  -6  -5   2     2400.88     2352.25     56.09 o 
  -5  -5   2     1787.57     1866.73     42.23 o 
  -4  -5   2     7564.10     7417.32    107.04 o 
  -3  -5   2    24389.22    25040.26    247.83 o 
  -2  -5   2     6028.37     5844.87     77.78 o 
  -1  -5   2      865.55      747.82     34.99 o 
   0  -5   2    14800.53    14962.04    159.80 o 
   1  -5   2     2950.78     3128.18     64.00 o 
   2  -5   2    26370.95    27699.77    304.25 o 
   3  -5   2      218.41      241.50     22.05 o 
   4  -5   2    23137.26    23030.81    279.41 o 
   5  -5   2    14653.81    14593.35    427.67 o 
   6  -5   2     3620.49     3667.24    143.77 o 
   7  -5   2      355.38      375.33     42.51 o 
   8  -5   2      247.54      231.92     45.27 o 
   9  -5   2     3094.08     3180.68    145.92 o 
  10  -5   2      304.92      114.88    103.93 o 
  11  -5   2      879.70      808.44     87.36 o 
 -14  -4   2      508.30      619.17    114.37 o 
 -13  -4   2     2339.19     2432.69    117.20 o 
 -12  -4   2     4593.29     4957.64    133.24 o 
 -11  -4   2      588.15      584.68     56.79 o 
 -10  -4   2      617.95      564.15     43.18 o 
  -9  -4   2      138.31      137.47     30.52 o 
  -8  -4   2     2059.56     2128.06     60.41 o 
  -7  -4   2      835.81      774.18     37.13 o 
  -6  -4   2     9025.55     8809.36    164.37 o 
  -5  -4   2     7270.33     7040.96     91.34 o 
  -4  -4   2       22.18       19.43     12.18 o 
  -3  -4   2       23.63        1.14      9.84 o 
  -2  -4   2    23389.19    24614.72    235.20 o 
  -1  -4   2    20575.19    21593.05    267.06 o 
   0  -4   2    10739.71    10609.40    115.28 o 
   1  -4   2    22297.05    23091.15    248.45 o 
   2  -4   2     3793.07     4271.50     80.54 o 
   3  -4   2     3956.58     3977.38     93.45 o 
   4  -4   2     2361.67     2306.36     50.73 o 
   5  -4   2    17746.39    17358.43    268.93 o 
   6  -4   2    11155.66    11135.05    202.86 o 
   7  -4   2      673.44      552.78     54.03 o 
   8  -4   2     1581.32     1434.77    124.33 o 
   9  -4   2     1041.86     1257.75    104.38 o 
  10  -4   2      890.18      656.35     75.87 o 
  11  -4   2      170.69       50.13     62.70 o 
  12  -4   2      270.09      111.82     92.19 o 
 -14  -3   2     1838.08     2117.98    191.24 o 
 -13  -3   2       35.60       69.28     74.51 o 
 -12  -3   2     3701.31     3981.70    133.26 o 
 -11  -3   2      795.41      845.22     89.69 o 
 -10  -3   2      635.83      528.91     44.06 o 
  -9  -3   2      172.81      195.26     31.59 o 
  -8  -3   2     4439.94     4432.04     90.56 o 
  -7  -3   2      852.74      817.18     35.92 o 
  -6  -3   2     1587.90     1696.63     45.89 o 
  -5  -3   2      892.50     1059.91     33.61 o 
  -4  -3   2      698.88      486.30     21.52 o 
  -3  -3   2    27529.94    28689.27    273.95 o 
  -2  -3   2      825.08      863.13     26.98 o 
  -1  -3   2     3747.64     3884.10     54.91 o 
   0  -3   2    11579.38    12390.12    161.96 o 
   1  -3   2    18605.58    19757.51    200.70 o 
   2  -3   2    19512.93    19491.35    217.14 o 
   3  -3   2    13158.36    13535.54    150.40 o 
   4  -3   2     3544.28     3435.54     65.88 o 
   5  -3   2     5622.74     5997.36    106.18 o 
   6  -3   2     9040.01     8948.18    152.74 o 
   7  -3   2     1955.81     1875.87     84.88 o 
   8  -3   2      178.32      223.34     50.31 o 
   9  -3   2      382.58      478.58    105.12 o 
  10  -3   2       51.47        2.25     52.78 o 
  11  -3   2       77.57       40.09     65.16 o 
  12  -3   2     1014.97      875.95    100.50 o 
 -14  -2   2     3415.53     3741.59    273.46 o 
 -13  -2   2     3581.74     3766.20    160.44 o 
 -12  -2   2      822.08      665.32    122.24 o 
 -11  -2   2      298.87      359.82     93.38 o 
 -10  -2   2      305.18      333.44     47.02 o 
  -9  -2   2     1515.38     1448.22     59.92 o 
  -8  -2   2      670.70      625.32     38.89 o 
  -7  -2   2     3790.60     3726.82     91.88 o 
  -6  -2   2    10045.65     9705.38    157.19 o 
  -5  -2   2      378.37      413.77     25.48 o 
  -4  -2   2     1289.48     1287.17     40.41 o 
  -3  -2   2     4912.99     4959.98     72.08 o 
  -2  -2   2    71971.09    74431.88    741.18 o 
  -1  -2   2     3779.19     3818.17     71.05 o 
   1  -2   2    11932.43    12978.23    178.83 o 
   2  -2   2      800.74      801.59     22.90 o 
   3  -2   2     2343.51     2254.82     46.57 o 
   4  -2   2    22776.17    23662.94    245.38 o 
   5  -2   2     7183.30     7143.17    126.88 o 
   6  -2   2     1696.12     1690.93     66.88 o 
   7  -2   2     1879.38     1755.99     98.33 o 
   8  -2   2      542.78      488.60     60.29 o 
   9  -2   2        2.06      -40.93     44.30 o 
  10  -2   2      719.19      726.34     96.28 o 
  11  -2   2      558.94      490.13     77.63 o 
  12  -2   2     1510.94     1739.66    136.40 o 
  13  -2   2     1064.00      866.82    122.66 o 
 -13  -1   2     1357.29     1320.15    114.39 o 
 -12  -1   2     2840.15     2652.81    132.89 o 
 -11  -1   2     2701.54     2854.07    126.38 o 
 -10  -1   2     3794.25     3802.36    116.79 o 
  -9  -1   2      174.71      182.39     59.49 o 
  -8  -1   2     2633.58     2674.52     76.09 o 
  -7  -1   2     2529.98     2423.63     56.59 o 
  -6  -1   2      395.46      373.26     25.74 o 
  -5  -1   2    19991.76    19134.31    167.80 o 
  -4  -1   2     1280.97     1351.53     45.05 o 
  -3  -1   2      372.75      402.74     47.36 o 
  -2  -1   2     3633.11     3537.67     48.48 o 
  -1  -1   2    67296.02    70394.81   1026.90 o 
   0  -1   2      319.19      330.82     31.40 o 
   1  -1   2     3054.38     3231.02     46.52 o 
   2  -1   2    18989.89    20153.37    216.34 o 
   3  -1   2      165.77      197.27     14.73 o 
   4  -1   2       73.57       24.27     13.74 o 
   5  -1   2     3476.59     3265.38     65.03 o 
   6  -1   2    13336.05    13018.83    163.10 o 
   7  -1   2     9625.79     9692.89    151.40 o 
   8  -1   2      384.45      389.44     46.29 o 
   9  -1   2       89.24       62.56     38.87 o 
  10  -1   2      661.28      654.11     76.37 o 
  11  -1   2     3511.59     3608.63    219.33 o 
  12  -1   2     1144.97     1293.10    181.42 o 
  13  -1   2     2119.86     2345.16    289.67 o 
 -13   0   2      105.15      -20.05     93.54 o 
 -12   0   2        7.04       47.90     73.05 o 
 -11   0   2     1646.25     1672.21    107.32 o 
 -10   0   2     3109.35     3313.51    189.00 o 
  -9   0   2      934.82      833.18     96.10 o 
  -8   0   2     3272.91     3263.12     88.52 o 
  -7   0   2     2410.58     2385.05     57.87 o 
  -6   0   2     7367.96     6896.30     92.91 o 
  -5   0   2     4156.86     4252.08     65.97 o 
  -4   0   2    13270.54    13324.14    127.69 o 
  -3   0   2        5.60       -0.33     10.45 o 
  -2   0   2     3666.04     3552.53     82.83 o 
  -1   0   2      686.96      660.26     19.25 o 
   0   0   2    37433.66    39175.91   1433.60 o 
   1   0   2     2830.76     3040.76     53.64 o 
   2   0   2    61982.22    65022.13    606.56 o 
   3   0   2     4159.62     4322.40     63.79 o 
   4   0   2       16.30       43.10     13.98 o 
   5   0   2       28.64      -26.99     13.85 o 
   6   0   2       20.80       51.57     20.94 o 
   7   0   2    11649.89    11563.74    161.10 o 
   8   0   2    11512.05    11595.89    191.26 o 
   9   0   2     1166.79     1171.95     61.42 o 
  10   0   2     1287.66     1320.32     81.37 o 
  11   0   2       41.62       94.76     77.96 o 
  12   0   2     6091.42     6972.28    272.62 o 
  13   0   2      246.71      373.31    105.17 o 
 -13   1   2       21.78        5.26     89.24 o 
 -12   1   2        7.50      -91.62     83.09 o 
 -11   1   2      512.27      496.14     94.96 o 
 -10   1   2     1599.14     1620.07    190.26 o 
  -9   1   2     2523.75     2360.19     94.88 o 
  -8   1   2     1183.08     1299.31     77.47 o 
  -7   1   2     5197.68     5044.42     99.20 o 
  -6   1   2     2225.35     2044.19     49.39 o 
  -5   1   2     5075.90     5184.48     78.26 o 
  -4   1   2    27970.71    28079.02    271.48 o 
  -3   1   2       96.52       78.65     13.81 o 
  -2   1   2       86.62       95.32     17.58 o 
  -1   1   2    16340.86    16769.92    224.08 o 
   0   1   2     2225.87     2245.37     35.98 o 
   1   1   2     2847.15     2837.63     49.33 o 
   2   1   2     1254.89     1187.13     33.05 o 
   3   1   2     6618.97     6676.75     94.29 o 
   4   1   2     3876.18     4087.01     58.49 o 
   5   1   2     1677.40     1775.13     42.77 o 
   6   1   2       42.57       28.69     14.84 o 
   7   1   2     2425.78     2532.09     74.24 o 
   8   1   2    14502.33    14188.17    174.00 o 
   9   1   2     3847.13     3984.03    101.99 o 
  10   1   2      253.84      239.74     50.09 o 
  11   1   2     5501.06     5487.94    152.79 o 
  12   1   2        3.38      109.15     69.68 o 
  13   1   2     5509.55     5642.27    225.84 o 
  14   1   2     1047.09      827.67    129.21 o 
 -12   2   2     1005.49     1138.68    124.08 o 
 -11   2   2     1366.61     1269.67    121.86 o 
 -10   2   2     1082.89      871.79     85.61 o 
  -9   2   2     9663.40    10498.68    228.52 o 
  -8   2   2      323.88      179.29     50.84 o 
  -7   2   2    11775.49    11893.69    212.71 o 
  -6   2   2     6323.00     6299.05    101.38 o 
  -5   2   2      568.31      611.52     30.46 o 
  -4   2   2     2241.03     2474.66     67.82 o 
  -3   2   2    60340.61    60881.19    575.26 o 
  -2   2   2    13689.73    14053.82    149.91 o 
  -1   2   2      860.19      919.69     27.47 o 
   0   2   2      313.55      354.22     16.09 o 
   1   2   2     2984.94     3181.61     51.34 o 
   2   2   2        1.64       -3.09     10.64 o 
   3   2   2      732.61      723.31     25.00 o 
   4   2   2      220.40      227.52     19.40 o 
   5   2   2     2205.08     2010.40     41.33 o 
   6   2   2     7716.21     7481.50     86.55 o 
   7   2   2     2398.26     2361.14     49.70 o 
   8   2   2      497.60      470.86     32.64 o 
   9   2   2    16840.52    16501.33    200.60 o 
  10   2   2      353.61      313.19     53.34 o 
  11   2   2      359.07      307.33     58.43 o 
  12   2   2     4405.67     4318.53    137.22 o 
  13   2   2     1057.88     1012.35    104.70 o 
  14   2   2      417.36      388.16     95.68 o 
 -12   3   2     3364.66     3565.30    185.61 o 
 -11   3   2      184.46      185.90     70.96 o 
 -10   3   2      124.14      186.56     69.08 o 
  -9   3   2      633.80      792.36    138.55 o 
  -8   3   2    24141.49    23801.57    386.54 o 
  -7   3   2      200.11      145.75     44.67 o 
  -6   3   2     7705.94     7668.83    303.29 o 
  -5   3   2      510.73      485.31     39.87 o 
  -4   3   2     2933.95     2898.44     59.15 o 
  -3   3   2     2344.66     2400.95     48.86 o 
  -2   3   2    42802.25    43062.40    444.17 o 
  -1   3   2    37764.10    38972.88    366.65 o 
   0   3   2     9424.53     9768.38    151.53 o 
   1   3   2     9619.51     9760.84    117.21 o 
   2   3   2     4679.86     4702.12     62.11 o 
   3   3   2     1901.18     1953.94     39.76 o 
   4   3   2     3662.75     3571.65     56.34 o 
   5   3   2    19539.92    19444.12    199.24 o 
   6   3   2    10474.67    10479.69    126.84 o 
   7   3   2    14520.84    14338.17    141.77 o 
   8   3   2     2177.82     2183.15     51.81 o 
   9   3   2     2061.62     2132.48     62.89 o 
  10   3   2    13405.93    13970.70    242.76 o 
  11   3   2      570.75      595.29    112.91 o 
  12   3   2      429.92      472.11     77.72 o 
  13   3   2        1.13       43.88     62.50 o 
  14   3   2      339.61      278.67    100.56 o 
 -11   4   2     2537.64     2594.13    131.49 o 
 -10   4   2     1242.59     1217.79     94.36 o 
  -9   4   2      991.16      923.28     79.53 o 
  -8   4   2     1287.00     1323.23     84.75 o 
  -7   4   2    10665.01    10380.91    212.73 o 
  -6   4   2     2005.84     2085.22    107.15 o 
  -5   4   2      278.20      286.50     36.69 o 
  -4   4   2       27.50       26.73     21.96 o 
  -3   4   2     1563.29     1627.17     53.34 o 
  -2   4   2      611.95      646.91     28.93 o 
  -1   4   2    14978.37    15661.30    209.96 o 
   0   4   2    28584.38    28491.28    341.50 o 
   1   4   2     7925.31     8111.04    106.13 o 
   2   4   2     2479.13     2362.09     48.16 o 
   3   4   2      856.28      872.09     27.63 o 
   4   4   2     3963.62     3999.72     60.45 o 
   5   4   2    13926.65    12839.62    151.49 o 
   6   4   2    12596.13    12032.89    139.92 o 
   7   4   2     6618.50     6309.56     91.00 o 
   8   4   2     3285.14     3028.73     70.66 o 
   9   4   2     2926.03     2991.80     76.62 o 
  10   4   2     2602.36     2592.04     71.71 o 
  11   4   2    13711.60    13658.44    218.99 o 
  12   4   2       15.00       72.31     53.96 o 
  13   4   2      198.61      217.93     67.01 o 
  14   4   2     1255.15     1382.23    102.19 o 
 -11   5   2     2352.52     2471.57    145.72 o 
 -10   5   2       15.13       34.37     59.82 o 
  -9   5   2     2628.75     2422.51    112.78 o 
  -8   5   2      306.07      307.73     57.40 o 
  -7   5   2      186.05      180.04     62.05 o 
  -6   5   2     3033.25     3028.82     99.51 o 
  -5   5   2      383.17      291.79     38.24 o 
  -4   5   2      303.55      319.72     27.69 o 
  -3   5   2      716.81      619.92     25.73 o 
  -2   5   2      839.05      723.55     34.33 o 
  -1   5   2     1334.03     1347.55     48.07 o 
   0   5   2      200.53      229.94     19.49 o 
   1   5   2    12491.83    12208.84    152.14 o 
   2   5   2     2570.78     2459.34     64.53 o 
   3   5   2    11635.61    11940.69    153.68 o 
   4   5   2    19000.60    19135.95    190.65 o 
   5   5   2       20.48      -31.15     15.57 o 
   6   5   2    15459.08    15259.67    180.53 o 
   7   5   2    14097.43    13973.67    163.86 o 
   8   5   2     2426.36     2440.59     95.42 o 
   9   5   2     2107.58     2112.88     65.22 o 
  10   5   2      627.12      659.87     44.41 o 
  11   5   2     2417.79     2511.38     91.87 o 
  12   5   2     5228.62     5503.09    165.59 o 
  13   5   2     1261.14     1248.02    106.44 o 
  14   5   2       98.43      125.13     71.25 o 
 -10   6   2     5047.39     5178.91    194.09 o 
  -9   6   2     1861.34     1821.28    109.17 o 
  -8   6   2     2397.20     2437.88     99.57 o 
  -7   6   2     1200.36     1188.21     76.66 o 
  -6   6   2       42.50       20.06     32.30 o 
  -5   6   2      926.62      823.27     69.87 o 
  -4   6   2     1469.80     1553.60     78.47 o 
  -3   6   2     1343.81     1410.90     52.61 o 
  -2   6   2     1029.42      982.98     39.92 o 
  -1   6   2    25781.62    26132.69    301.00 o 
   0   6   2     7854.22     8316.31    123.11 o 
   1   6   2      393.02      440.13     23.14 o 
   2   6   2    11044.28    10325.16    133.80 o 
   3   6   2     6154.90     5947.16    115.27 o 
   4   6   2     3965.35     3520.04     69.53 o 
   5   6   2    20818.10    20958.61    224.60 o 
   6   6   2      254.41      276.65     26.73 o 
   7   6   2       59.83       33.27     23.41 o 
   8   6   2     2889.72     2948.88     74.94 o 
   9   6   2     1623.36     1677.15     94.47 o 
  10   6   2     2866.77     2714.02     77.85 o 
  11   6   2      196.13      251.52     44.06 o 
  12   6   2       60.09       17.03     51.25 o 
  13   6   2      114.70      139.20     60.04 o 
  14   6   2      937.17     1009.09     93.31 o 
 -10   7   2      598.19      568.18     94.04 o 
  -9   7   2     2858.37     2725.65    143.58 o 
  -8   7   2       42.01       12.14     55.17 o 
  -7   7   2     2067.16     2072.42    111.33 o 
  -6   7   2     2127.61     2077.63    102.11 o 
  -5   7   2      253.94      208.23     42.88 o 
  -4   7   2     1287.66     1189.56     64.52 o 
  -3   7   2      167.92      129.35     29.15 o 
  -2   7   2     1495.36     1528.05     50.54 o 
  -1   7   2      229.60      230.96     20.42 o 
   0   7   2    40885.91    40810.30    484.81 o 
   1   7   2     2261.62     2203.77     70.31 o 
   2   7   2     1777.78     1777.87     41.37 o 
   3   7   2    29215.14    29163.66    292.57 o 
   4   7   2    17440.88    16662.78    204.91 o 
   5   7   2     5642.58     5602.44    111.37 o 
   6   7   2     5278.03     5207.27     86.26 o 
   7   7   2       94.36       95.47     25.42 o 
   8   7   2     2523.23     2494.96     69.97 o 
   9   7   2     1195.73     1285.22     74.89 o 
  10   7   2       42.62       59.73     34.30 o 
  11   7   2     3331.78     3372.43    100.81 o 
  12   7   2     7698.01     7836.25    152.80 o 
  13   7   2       19.02       -2.49     55.22 o 
  14   7   2       50.40        9.72     60.61 o 
  -9   8   2      433.71      379.67     90.09 o 
  -8   8   2      978.54      936.79     99.40 o 
  -7   8   2      325.06      260.96     67.57 o 
  -6   8   2      202.96      174.54     55.89 o 
  -5   8   2     5723.49     5741.76    165.74 o 
  -4   8   2      335.97      331.77     49.90 o 
  -3   8   2       12.35       30.44     32.58 o 
  -2   8   2     3818.02     3727.92    182.26 o 
  -1   8   2     7931.50     7773.41    137.23 o 
   0   8   2      248.85      296.56     26.47 o 
   1   8   2    22776.46    22567.08    224.01 o 
   2   8   2      858.70      887.91     31.22 o 
   3   8   2    14844.47    14508.35    151.06 o 
   4   8   2     5314.22     5147.83     75.29 o 
   5   8   2     2930.69     2996.10     71.65 o 
   6   8   2     1800.98     1915.54     61.58 o 
   7   8   2       36.16       28.27     28.30 o 
   8   8   2       96.90       68.98     27.24 o 
   9   8   2      569.06      635.53     44.07 o 
  10   8   2     3483.78     3544.05     91.90 o 
  11   8   2     1801.15     1892.90    127.67 o 
  12   8   2      486.83      417.32     53.06 o 
  13   8   2     5446.59     5816.67    147.83 o 
  14   8   2       60.78      -48.10     60.11 o 
  -8   9   2        7.42       78.23     75.35 o 
  -7   9   2       10.49        9.15     67.92 o 
  -6   9   2     1499.38     1350.22    119.74 o 
  -5   9   2      183.36      159.12     58.37 o 
  -4   9   2     4021.18     3826.49    134.76 o 
  -3   9   2     1776.26     1984.67     87.13 o 
  -2   9   2     2741.09     2736.32     92.73 o 
  -1   9   2     3242.99     3263.83     74.42 o 
   0   9   2     6160.20     6121.92    129.90 o 
   1   9   2     1403.06     1489.07     55.36 o 
   2   9   2     3370.82     3544.50     72.15 o 
   3   9   2      382.73      368.89     21.67 o 
   4   9   2     9016.04     9046.46    119.00 o 
   5   9   2     3999.90     3844.20     83.56 o 
   6   9   2       40.06       11.32     25.43 o 
   7   9   2        3.25       39.29     27.55 o 
   8   9   2      948.07      998.32     55.65 o 
   9   9   2      502.65      393.58     36.86 o 
  10   9   2     1003.52      903.91     63.76 o 
  11   9   2        1.84       67.54     39.56 o 
  12   9   2     2535.79     2688.64     98.26 o 
  13   9   2      910.18      981.91     87.75 o 
  14   9   2     1907.57     2182.37    122.84 o 
  -7  10   2       85.44       78.01     92.03 o 
  -6  10   2      939.90     1093.07    117.07 o 
  -5  10   2       38.75       15.79     53.73 o 
  -4  10   2     3176.19     3294.20    152.12 o 
  -3  10   2      769.10      593.03     85.75 o 
  -2  10   2    11224.80    11321.34    241.39 o 
  -1  10   2     1449.73     1442.62    105.05 o 
   0  10   2     1075.67     1124.01     61.65 o 
   1  10   2      104.56       89.53     39.52 o 
   2  10   2     7595.85     7447.70    132.72 o 
   3  10   2     4423.19     4261.06    103.17 o 
   4  10   2     3332.64     3346.66     61.43 o 
   5  10   2        0.37       44.46     25.14 o 
   6  10   2      293.56      254.17     33.57 o 
   7  10   2     1860.42     1860.10     68.49 o 
   8  10   2     1500.68     1390.81     64.49 o 
   9  10   2      423.34      259.93     45.97 o 
  10  10   2     3148.17     3215.07    109.18 o 
  11  10   2      798.50      776.71     56.52 o 
  12  10   2      741.00      670.08     59.51 o 
  13  10   2      954.51      892.33     71.50 o 
  14  10   2     2920.66     2878.37    121.05 o 
  -6  11   2        7.60       27.97     72.93 o 
  -5  11   2      223.21      236.03     69.85 o 
  -4  11   2      226.06      178.38     61.19 o 
  -3  11   2     4587.44     4611.79    154.00 o 
  -2  11   2        2.59       38.93     44.78 o 
  -1  11   2     5885.10     5909.27    158.50 o 
   0  11   2      358.49      316.56     57.38 o 
   1  11   2      163.30      165.08     37.86 o 
   2  11   2      244.43      243.56     40.45 o 
   3  11   2     7618.82     7655.59    163.40 o 
   4  11   2     9878.42     9907.12    180.06 o 
   5  11   2     1621.81     1666.12     83.75 o 
   6  11   2     1097.77     1075.29     51.19 o 
   7  11   2      529.69      525.85     44.92 o 
   8  11   2      221.81      169.91     40.34 o 
   9  11   2      241.41      170.15     44.48 o 
  10  11   2      976.86     1006.67     71.67 o 
  11  11   2     8630.11     8707.92    293.50 o 
  12  11   2      849.92      829.50     79.48 o 
  13  11   2      155.13       61.34     60.05 o 
  -5  12   2      166.07      107.06     80.88 o 
  -4  12   2      809.95      679.11     90.33 o 
  -3  12   2      109.58       94.46     54.42 o 
  -2  12   2     5933.74     5722.28    170.53 o 
  -1  12   2       17.27       26.38     45.62 o 
   0  12   2       32.55       37.65     54.63 o 
   1  12   2      928.86      984.37     76.51 o 
   2  12   2      469.85      481.40     74.36 o 
   3  12   2      254.93      203.83     45.56 o 
   4  12   2      703.64      710.96     59.61 o 
   5  12   2    10448.25    10268.13    211.27 o 
   6  12   2    10127.50     9974.05    212.42 o 
   7  12   2      807.90      731.71     50.27 o 
   8  12   2      838.98      853.01     60.03 o 
   9  12   2       16.68        9.42     39.55 o 
  10  12   2     3236.24     3169.41    129.61 o 
  11  12   2     3523.09     3636.05    126.57 o 
  12  12   2     6244.74     6149.72    169.38 o 
  13  12   2      448.11      381.99     80.56 o 
  -4  13   2     1361.80     1127.92    105.62 o 
  -3  13   2      781.18      574.06     81.81 o 
  -2  13   2       29.43       79.00     53.96 o 
  -1  13   2       97.50      -11.44     61.27 o 
   0  13   2        2.09      -45.90     42.11 o 
   1  13   2        5.26        6.59     42.68 o 
   2  13   2       75.71       20.99     43.09 o 
   3  13   2      783.09      795.91     67.36 o 
   4  13   2        4.12        1.71     38.10 o 
   5  13   2      356.02      384.42     54.91 o 
   6  13   2     1778.82     1939.41     97.13 o 
   7  13   2     9632.51     9666.97    296.66 o 
   8  13   2      930.47      953.19    104.35 o 
   9  13   2     1552.43     1585.79     78.51 o 
  10  13   2      135.50       76.32     61.39 o 
  11  13   2     2891.42     2870.65    114.23 o 
  12  13   2     3928.44     3823.25    151.00 o 
  -2  14   2        5.80      -34.83     54.64 o 
  -1  14   2       37.54       46.97     52.50 o 
   0  14   2      449.44      586.43     71.21 o 
   1  14   2     1514.20     1620.67    118.71 o 
   2  14   2     1163.60     1042.16     78.84 o 
   3  14   2      341.03      328.33     59.44 o 
   4  14   2     3160.11     3185.62    181.16 o 
   5  14   2     2043.71     1935.93    113.02 o 
   6  14   2      387.50      385.00     61.48 o 
   7  14   2     3665.19     3751.19    137.51 o 
   8  14   2       14.49        1.26     51.78 o 
   9  14   2     2283.53     2220.68    119.56 o 
  10  14   2     3811.88     4319.69    128.11 o 
  11  14   2       51.10       39.70     51.01 o 
   0  15   2       31.29       13.66     55.86 o 
   1  15   2     1428.01     1446.65     94.10 o 
   2  15   2      197.07      193.28     58.56 o 
   3  15   2     1127.63     1047.86     83.85 o 
   4  15   2     2407.73     2460.53    115.15 o 
   5  15   2     6011.13     6192.82    179.50 o 
   6  15   2     1313.08     1309.63    101.44 o 
   7  15   2       14.46       35.15     53.77 o 
   8  15   2     5076.38     5240.27    257.20 o 
   9  15   2      287.95      296.10     70.72 o 
  10  15   2     1208.37     1123.63    103.62 o 
   3  16   2     1460.96     1388.83    136.76 o 
   4  16   2     4364.84     4862.66    160.34 o 
   5  16   2     3052.42     3236.58    192.51 o 
   6  16   2     2965.46     3004.48    133.35 o 
   7  16   2       40.80        7.75     61.14 o 
   8  16   2      637.25      610.21     92.67 o 
  -6 -16   3      160.75      190.33    112.49 o 
  -5 -16   3       25.92       -7.00     82.88 o 
  -4 -16   3       13.24       43.12     81.62 o 
  -9 -15   3     1812.59     1969.01    131.25 o 
  -8 -15   3      816.18      734.22     89.09 o 
  -7 -15   3       32.61        7.78     56.80 o 
  -6 -15   3       26.57        1.73     44.98 o 
  -5 -15   3       30.62       56.61     75.83 o 
  -4 -15   3       61.37       29.79     76.56 o 
  -3 -15   3      216.33      153.52     86.88 o 
  -2 -15   3     1879.26     2236.73    163.97 o 
  -1 -15   3     3101.99     3265.95    219.38 o 
   0 -15   3      152.27      286.77    111.46 o 
 -10 -14   3     1951.83     1831.24    133.59 o 
  -9 -14   3        1.68       43.85     64.34 o 
  -8 -14   3      979.00     1038.78     96.54 o 
  -7 -14   3     2031.94     2049.50    181.24 o 
  -6 -14   3      368.59      331.62     59.05 o 
  -5 -14   3      673.47      630.57     71.98 o 
  -4 -14   3      655.11      645.54    102.04 o 
  -3 -14   3      353.98      426.47     93.23 o 
  -2 -14   3      235.47      288.56     88.05 o 
  -1 -14   3     9005.12     9530.42    259.62 o 
   0 -14   3     4889.57     5323.33    197.28 o 
   1 -14   3      826.76      703.99     64.35 o 
   2 -14   3     1241.24     1021.23    131.24 o 
 -11 -13   3     1110.01     1162.07     91.36 o 
 -10 -13   3     1982.38     2020.69     91.67 o 
  -9 -13   3     1859.36     1916.66    124.08 o 
  -8 -13   3      623.21      637.25    148.41 o 
  -7 -13   3     1071.02     1042.94     78.74 o 
  -6 -13   3     5879.92     6323.76    168.22 o 
  -5 -13   3     1156.20     1252.90     89.93 o 
  -4 -13   3     1401.92     1531.21     83.72 o 
  -3 -13   3      522.74      601.82    141.33 o 
  -2 -13   3      383.83      391.45     86.21 o 
  -1 -13   3     2049.15     1957.61    138.25 o 
   0 -13   3    15849.73    16312.47    441.18 o 
   1 -13   3     2886.22     2916.54    110.15 o 
   2 -13   3      205.78      205.15     55.57 o 
   3 -13   3     2213.23     2348.53    118.65 o 
   4 -13   3      205.33      228.90     69.59 o 
 -12 -12   3       15.83       44.76     57.28 o 
 -11 -12   3      480.32      533.91     81.20 o 
 -10 -12   3      431.38      424.44     61.55 o 
  -9 -12   3      220.89      202.99     62.48 o 
  -8 -12   3        4.01      -39.91     41.45 o 
  -7 -12   3      662.84      612.61     57.00 o 
  -6 -12   3     1991.40     2001.09     83.57 o 
  -5 -12   3     4914.72     4884.47    129.28 o 
  -4 -12   3      123.06      112.36     34.45 o 
  -3 -12   3      728.97      654.69     64.66 o 
  -2 -12   3     6259.64     6647.05    377.75 o 
  -1 -12   3     3329.94     3242.44    188.86 o 
   0 -12   3      124.47      154.68     34.37 o 
   1 -12   3     5506.29     5428.99    154.21 o 
   2 -12   3     1540.30     1437.67    104.67 o 
   3 -12   3      849.95      873.92     84.90 o 
   4 -12   3     1246.59     1095.77     94.76 o 
   5 -12   3       29.43       59.98     67.40 o 
 -13 -11   3       92.03       36.68     65.38 o 
 -12 -11   3      117.18       86.60     60.17 o 
 -11 -11   3     1398.24     1281.95     90.90 o 
 -10 -11   3     1162.67     1163.33     81.42 o 
  -9 -11   3     2443.12     2659.73    103.44 o 
  -8 -11   3      587.04      550.82     45.50 o 
  -7 -11   3     4011.26     4254.97    133.02 o 
  -6 -11   3      228.33      268.73     43.17 o 
  -5 -11   3      397.90      464.50     61.65 o 
  -4 -11   3     1932.50     2165.34     82.11 o 
  -3 -11   3     4316.94     4404.23    124.87 o 
  -2 -11   3     1492.70     1422.10     72.09 o 
  -1 -11   3     2694.14     2596.44    114.29 o 
   0 -11   3       35.70       57.08     28.66 o 
   1 -11   3     1661.53     1713.68     75.00 o 
   2 -11   3     2668.38     2413.83    102.71 o 
   3 -11   3      261.83      324.94     75.90 o 
   4 -11   3      196.56       83.39     53.33 o 
   5 -11   3       27.59       44.07     61.44 o 
   6 -11   3      272.50      337.32    110.76 o 
 -13 -10   3      873.82      764.49     91.24 o 
 -12 -10   3     1426.17     1412.60    102.39 o 
 -11 -10   3      467.50      354.77     65.53 o 
 -10 -10   3     2920.22     2913.45    116.77 o 
  -9 -10   3      468.94      504.75     66.61 o 
  -8 -10   3    17661.91    18133.44    249.65 o 
  -7 -10   3     1463.77     1492.17     62.04 o 
  -6 -10   3    10716.86    10655.01    283.96 o 
  -5 -10   3     1863.92     1892.27     71.45 o 
  -4 -10   3     1004.81     1017.41     43.42 o 
  -3 -10   3     1971.42     1894.50     60.39 o 
  -2 -10   3     7621.09     7722.62    118.59 o 
  -1 -10   3     1935.90     2035.91     89.69 o 
   0 -10   3       18.82       10.82     26.18 o 
   1 -10   3     1982.68     2128.56     84.19 o 
   2 -10   3     4649.43     4659.56    132.73 o 
   3 -10   3     5085.82     5063.65    147.33 o 
   4 -10   3     1946.30     1945.93     87.16 o 
   5 -10   3      429.38      458.81     64.84 o 
   6 -10   3     1371.57     1396.76     97.54 o 
   7 -10   3      332.90      274.55     70.94 o 
 -14  -9   3      327.83      330.18     68.23 o 
 -13  -9   3     1565.24     1663.43     89.10 o 
 -12  -9   3       69.31       66.51     44.39 o 
 -11  -9   3     2904.58     2755.69    121.42 o 
 -10  -9   3     1308.44     1283.16     77.13 o 
  -9  -9   3       50.68       10.52     33.81 o 
  -8  -9   3      644.86      611.37     47.03 o 
  -7  -9   3    16804.84    17444.63    232.52 o 
  -6  -9   3       49.01       61.79     21.27 o 
  -5  -9   3      312.91      254.22     39.74 o 
  -4  -9   3     1345.62     1405.57     49.45 o 
  -3  -9   3     7860.73     7578.38    113.31 o 
  -2  -9   3     1189.55     1276.94     45.11 o 
  -1  -9   3      897.38      955.91     32.39 o 
   0  -9   3     6605.69     6716.02    123.90 o 
   1  -9   3     1727.27     1731.95     54.74 o 
   2  -9   3      218.39      278.10     33.18 o 
   3  -9   3     2949.84     3072.66     85.90 o 
   4  -9   3     3853.93     3688.41    130.91 o 
   5  -9   3     5362.42     5329.67    246.42 o 
   6  -9   3      484.93      476.84     83.85 o 
   7  -9   3     4578.80     4597.88    197.63 o 
   8  -9   3     1287.69     1174.38    247.04 o 
 -14  -8   3       20.74      -56.07     66.11 o 
 -13  -8   3       72.80       27.80     53.19 o 
 -12  -8   3     2450.46     2385.37    144.96 o 
 -11  -8   3      174.82       89.23     40.59 o 
 -10  -8   3      628.68      622.70     46.07 o 
  -9  -8   3     6064.96     5919.07    103.28 o 
  -8  -8   3       88.36      107.71     32.46 o 
  -7  -8   3       70.22       75.39     27.50 o 
  -6  -8   3    18262.93    18485.84    234.18 o 
  -5  -8   3      112.80      102.62     19.77 o 
  -4  -8   3       28.76       23.01     18.05 o 
  -3  -8   3      458.58      428.65     28.49 o 
  -2  -8   3      655.92      634.51     27.32 o 
  -1  -8   3      379.73      436.99     40.95 o 
   0  -8   3      772.28      718.87     31.93 o 
   1  -8   3     7453.72     7789.37     92.68 o 
   2  -8   3      256.90      246.47     37.02 o 
   3  -8   3      683.64      696.52     57.78 o 
   4  -8   3      129.66      126.37     43.88 o 
   5  -8   3     1241.71     1144.50     93.35 o 
   6  -8   3    12821.90    12712.51    315.12 o 
   7  -8   3      194.15      153.67     70.48 o 
   8  -8   3      339.26      344.17     87.24 o 
   9  -8   3     1598.66     1396.57    138.91 o 
 -14  -7   3     1632.20     1634.62    130.29 o 
 -13  -7   3      629.54      602.45     98.32 o 
 -12  -7   3       44.76        0.08     43.77 o 
 -11  -7   3     3455.03     3391.00     95.11 o 
 -10  -7   3     8785.08     8836.10    153.29 o 
  -9  -7   3     2083.80     1996.42     66.73 o 
  -8  -7   3     9760.52     9504.29    137.11 o 
  -7  -7   3      749.05      725.59     43.86 o 
  -6  -7   3     3235.96     3197.41     74.87 o 
  -5  -7   3     3676.47     3633.34     61.74 o 
  -4  -7   3     1222.00     1215.45     31.77 o 
  -3  -7   3       22.72       37.47     15.21 o 
  -2  -7   3      264.80      268.21     17.86 o 
  -1  -7   3     2176.62     2184.94     67.89 o 
   0  -7   3       50.60       78.07     14.36 o 
   1  -7   3       53.40       87.57     17.08 o 
   2  -7   3     1473.22     1549.44     52.29 o 
   3  -7   3      578.11      583.73     57.46 o 
   4  -7   3     9567.23     9308.24    199.63 o 
   5  -7   3      100.38      114.54     48.32 o 
   6  -7   3      401.39      277.76     63.92 o 
   7  -7   3     7108.49     6938.21    226.00 o 
   8  -7   3     2330.09     2303.00    149.03 o 
   9  -7   3      145.18      156.33    138.31 o 
  10  -7   3     1090.00     1056.53    129.87 o 
 -14  -6   3      124.21      152.33     76.41 o 
 -13  -6   3     6259.06     6530.88    190.12 o 
 -12  -6   3       90.62       11.83     48.58 o 
 -11  -6   3        0.19      -11.17     33.08 o 
 -10  -6   3     1036.29      919.14     51.31 o 
  -9  -6   3    11614.20    11643.09    157.36 o 
  -8  -6   3     3281.09     3179.58     75.72 o 
  -7  -6   3     9182.36     9255.94    130.04 o 
  -6  -6   3    12030.03    11916.30    130.70 o 
  -5  -6   3    15562.76    15927.75    197.69 o 
  -4  -6   3       91.75       62.87     12.88 o 
  -3  -6   3     3570.29     3730.90     65.97 o 
  -2  -6   3      778.83      620.68     24.15 o 
  -1  -6   3      217.84      197.94     29.65 o 
   0  -6   3    11012.75    10867.17    126.29 o 
   1  -6   3     7598.39     7876.72     99.49 o 
   2  -6   3     5067.16     5465.86     98.68 o 
   3  -6   3     8274.34     8245.82    125.82 o 
   4  -6   3     5303.92     5454.82    166.99 o 
   5  -6   3    13978.85    13846.33    301.67 o 
   6  -6   3     2310.25     2308.51    224.40 o 
   7  -6   3     2295.91     2233.67    132.16 o 
   8  -6   3        0.61      144.49     69.37 o 
   9  -6   3     1792.69     1642.08    137.29 o 
  10  -6   3      107.40       98.43     81.36 o 
 -14  -5   3     4878.58     5222.13    257.28 o 
 -13  -5   3      518.60      463.90     90.85 o 
 -12  -5   3     3854.15     3979.09    146.10 o 
 -11  -5   3     1278.48     1294.87     62.96 o 
 -10  -5   3     3726.70     3607.34     88.19 o 
  -9  -5   3       16.09       22.06     26.77 o 
  -8  -5   3     2221.56     2191.57     60.77 o 
  -7  -5   3      446.17      446.45     32.82 o 
  -6  -5   3     3258.07     3001.55     62.52 o 
  -5  -5   3    22565.36    22330.75    212.86 o 
  -4  -5   3    20557.13    21136.58    238.30 o 
  -3  -5   3     5954.82     6257.11     80.05 o 
  -2  -5   3      277.84      388.49     28.74 o 
  -1  -5   3    14067.56    13970.38    215.14 o 
   0  -5   3     5334.88     5517.88    100.64 o 
   1  -5   3    20214.65    20845.34    218.13 o 
   2  -5   3     4964.62     5355.31     86.56 o 
   3  -5   3     1987.21     1975.21     48.59 o 
   4  -5   3    12433.59    12456.29    212.94 o 
   5  -5   3    14182.57    13911.12    293.07 o 
   6  -5   3    11466.61    11720.92    277.36 o 
   7  -5   3      267.56      304.37     64.22 o 
   8  -5   3     2915.58     2887.10    149.94 o 
   9  -5   3      170.87      203.43     44.07 o 
  10  -5   3     1079.03      923.60    144.85 o 
  11  -5   3      198.31      164.55    167.02 o 
 -14  -4   3       64.78      197.25    130.63 o 
 -13  -4   3     2226.15     2294.59    152.04 o 
 -12  -4   3     1970.30     1823.07    111.73 o 
 -11  -4   3        8.60      -25.38     36.37 o 
 -10  -4   3      470.84      481.57     46.35 o 
  -9  -4   3       25.76       35.50     28.69 o 
  -8  -4   3      901.17      913.24     41.49 o 
  -7  -4   3     1101.11     1051.26     38.88 o 
  -6  -4   3       20.60       23.06     19.07 o 
  -5  -4   3     2270.54     2189.82     49.33 o 
  -4  -4   3    21606.21    20949.20    227.97 o 
  -3  -4   3     5293.08     5517.60     73.99 o 
  -2  -4   3      426.28      429.46     17.07 o 
  -1  -4   3    19040.86    19957.98    324.49 o 
   0  -4   3     9621.17     9924.49    143.02 o 
   1  -4   3     2330.23     2546.90     41.75 o 
   2  -4   3    13462.62    13023.58    158.80 o 
   3  -4   3     2029.89     1964.44     51.00 o 
   4  -4   3     6219.07     6067.01    156.82 o 
   5  -4   3    13215.98    13400.93    191.21 o 
   6  -4   3     2200.08     2263.27     71.07 o 
   7  -4   3     3746.70     3792.72    186.94 o 
   8  -4   3     3443.92     3281.60    110.22 o 
   9  -4   3     1446.97     1492.50     86.17 o 
  10  -4   3       10.05      -39.60     53.45 o 
  11  -4   3        3.42       -9.93     59.81 o 
  12  -4   3     1667.70     1861.00    109.44 o 
 -14  -3   3      626.03      452.74    109.79 o 
 -13  -3   3       29.59       -2.63     78.44 o 
 -12  -3   3        5.20      -65.20     55.56 o 
 -11  -3   3     1042.23     1060.35     68.07 o 
 -10  -3   3      495.99      499.16     44.60 o 
  -9  -3   3     1297.13     1321.14     57.08 o 
  -8  -3   3      129.90      122.02     22.94 o 
  -7  -3   3      283.37      301.10     34.21 o 
  -6  -3   3     6947.88     6980.01     97.56 o 
  -5  -3   3      273.88      211.74     20.03 o 
  -4  -3   3    17483.18    17693.43    174.71 o 
  -3  -3   3    41104.83    41431.86    362.88 o 
  -2  -3   3    29377.53    31116.18    294.65 o 
  -1  -3   3     8287.85     8797.43    100.16 o 
   0  -3   3    42040.25    45015.39    656.60 o 
   1  -3   3     5802.98     5963.13     73.33 o 
   2  -3   3    12393.34    12785.65    170.83 o 
   3  -3   3    15420.08    15818.23    181.15 o 
   4  -3   3     2864.69     3012.28     63.12 o 
   5  -3   3      146.77      159.69     25.21 o 
   6  -3   3      663.66      606.61     42.94 o 
   7  -3   3     1011.40     1014.55     72.76 o 
   8  -3   3     2800.41     2630.98    118.61 o 
   9  -3   3      973.76      920.44    116.78 o 
  10  -3   3      197.30      234.49     62.70 o 
  11  -3   3      762.40      824.97     87.73 o 
  12  -3   3       78.84       65.57     74.11 o 
 -14  -2   3     4840.20     5560.10    281.95 o 
 -13  -2   3       65.34       96.45     90.01 o 
 -12  -2   3        6.54      -15.20     66.77 o 
 -11  -2   3     1078.44     1021.55     75.75 o 
 -10  -2   3      156.64      185.35     46.57 o 
  -9  -2   3     1148.28     1147.53     61.60 o 
  -8  -2   3     2245.06     2050.90     60.16 o 
  -7  -2   3    19007.57    18495.29    228.05 o 
  -6  -2   3     3298.41     3215.94     56.29 o 
  -5  -2   3     5968.09     5751.32     77.50 o 
  -4  -2   3     2522.10     2762.84     48.19 o 
  -3  -2   3    59869.50    60509.09    520.43 o 
  -2  -2   3    64668.45    68105.30    680.66 o 
  -1  -2   3     5374.10     5519.01     73.53 o 
   0  -2   3      926.64     1080.09     26.74 o 
   1  -2   3       15.30       14.98      9.84 o 
   2  -2   3    14658.55    15483.27    169.44 o 
   3  -2   3    32164.79    33260.70    390.08 o 
   4  -2   3    18781.70    18516.88    198.61 o 
   5  -2   3      351.50      360.93     25.44 o 
   6  -2   3       27.33       47.73     23.29 o 
   7  -2   3     3384.91     3465.77    108.34 o 
   8  -2   3      707.85      728.55     54.61 o 
   9  -2   3     1237.73     1216.65    100.15 o 
  10  -2   3        3.98       46.09     54.18 o 
  11  -2   3     1286.57     1217.07     99.77 o 
  12  -2   3      260.60      128.19     89.21 o 
 -13  -1   3     2246.73     2298.86    135.56 o 
 -12  -1   3     1035.17     1095.98    140.92 o 
 -11  -1   3      230.32      128.36     66.33 o 
 -10  -1   3        9.89       26.83     44.35 o 
  -9  -1   3       75.72       71.52     35.63 o 
  -8  -1   3     3483.32     3494.81     73.62 o 
  -7  -1   3      392.08      434.22     31.07 o 
  -6  -1   3    24853.93    24104.63    241.59 o 
  -5  -1   3      476.08      529.94     29.17 o 
  -4  -1   3     3181.31     3003.63     49.04 o 
  -3  -1   3     2998.03     3054.15     54.98 o 
  -2  -1   3    31329.88    31431.35    302.14 o 
  -1  -1   3    26784.37    27513.11    372.77 o 
   0  -1   3     2735.87     3041.20     68.05 o 
   1  -1   3      528.42      576.90     18.41 o 
   2  -1   3      113.47       94.29     11.67 o 
   3  -1   3      220.14      193.65     14.32 o 
   4  -1   3     2216.03     2044.06     40.78 o 
   5  -1   3    23121.79    22906.77    246.49 o 
   6  -1   3    13279.08    13482.52    167.02 o 
   7  -1   3      621.85      625.07     43.87 o 
   8  -1   3      721.71      797.70     55.86 o 
   9  -1   3     1139.85     1146.10     68.00 o 
  10  -1   3     6260.59     5938.63    168.82 o 
  11  -1   3        1.62        2.30     58.46 o 
  12  -1   3     3959.59     3783.03    260.40 o 
  13  -1   3      206.90       69.60     94.54 o 
 -13   0   3      192.88      265.41    103.73 o 
 -12   0   3      302.48      366.60     83.86 o 
 -11   0   3     1907.92     2016.81    114.99 o 
 -10   0   3      301.04      204.41     71.08 o 
  -9   0   3      353.22      344.17     45.77 o 
  -8   0   3      297.89      294.83     36.49 o 
  -7   0   3    10983.39    10783.33    131.97 o 
  -6   0   3      530.25      519.32     29.03 o 
  -5   0   3    22049.08    21622.78    195.36 o 
  -4   0   3     4295.40     4189.04     60.33 o 
  -3   0   3     1672.05     1666.44     37.27 o 
  -2   0   3     4022.85     4100.66     77.57 o 
  -1   0   3    57114.15    58883.32    842.50 o 
   0   0   3    15539.92    16261.63    174.75 o 
   1   0   3     2291.67     2379.61     45.24 o 
   2   0   3       41.94       29.99     11.12 o 
   3   0   3     1691.47     1791.63     36.95 o 
   4   0   3      502.27      591.81     23.86 o 
   5   0   3     1680.28     1739.75     46.89 o 
   6   0   3     7815.94     7500.79    103.63 o 
   7   0   3    12344.97    12352.16    164.27 o 
   8   0   3      398.84      372.46     42.68 o 
   9   0   3      512.06      411.56     46.88 o 
  10   0   3       41.18       19.17     41.87 o 
  11   0   3     8572.29     9049.50    333.65 o 
  12   0   3      232.63      291.94    112.49 o 
  13   0   3     1388.53     1306.47    146.77 o 
 -13   1   3     1241.65     1425.23    159.45 o 
 -12   1   3       45.92      -95.50     82.12 o 
 -11   1   3      789.52      784.20    132.00 o 
 -10   1   3      727.31      760.73    157.38 o 
  -9   1   3     2373.03     2405.55    104.70 o 
  -8   1   3      259.81      223.87     38.46 o 
  -7   1   3    18082.03    17795.38    216.46 o 
  -6   1   3     4731.23     4688.35     75.13 o 
  -5   1   3     9806.79     9739.08    127.88 o 
  -4   1   3     6306.55     6442.34     80.27 o 
  -3   1   3     7982.83     7874.16     91.88 o 
  -2   1   3      213.76      217.08     18.95 o 
  -1   1   3      837.53      856.44     28.72 o 
   0   1   3     2594.55     2770.19     39.05 o 
   1   1   3     5545.72     5862.93     89.08 o 
   2   1   3    12197.10    13024.58    166.20 o 
   3   1   3     5988.08     6329.52     91.72 o 
   4   1   3     7372.16     7687.99     95.07 o 
   5   1   3    10739.12    10382.67    108.78 o 
   6   1   3      767.64      726.65     28.24 o 
   7   1   3     4562.21     4395.99     68.38 o 
   8   1   3     9943.48     9905.36    137.60 o 
   9   1   3     7425.03     7175.69    137.76 o 
  10   1   3      673.04      652.25     81.27 o 
  11   1   3       73.95       96.39     50.81 o 
  12   1   3     4503.26     4542.02    194.44 o 
  13   1   3      214.93      136.67     93.78 o 
  14   1   3      353.23      214.52    106.66 o 
 -12   2   3     3815.83     4271.26    200.37 o 
 -11   2   3      436.60      528.54     98.60 o 
 -10   2   3     4011.07     4119.81    148.58 o 
  -9   2   3       16.48      -74.95     49.15 o 
  -8   2   3    15793.18    15814.00    414.70 o 
  -7   2   3     1614.63     1560.14     70.62 o 
  -6   2   3     3336.25     3278.51     70.76 o 
  -5   2   3      215.44      192.96     24.34 o 
  -4   2   3    26271.64    26210.74    255.49 o 
  -3   2   3     1548.84     1680.92     65.87 o 
  -2   2   3     3362.26     3316.96     49.38 o 
  -1   2   3    23166.71    23964.78    278.80 o 
   0   2   3    24270.49    24823.43    282.65 o 
   1   2   3    16898.50    17966.66    212.68 o 
   2   2   3      306.87      379.79     19.19 o 
   3   2   3    15111.24    15315.55    186.32 o 
   4   2   3     8837.63     9000.36    105.45 o 
   5   2   3     6517.34     6087.83     75.90 o 
   6   2   3    17709.06    17264.95    157.01 o 
   7   2   3      174.95      160.50     21.40 o 
   8   2   3    12364.89    12154.45    140.52 o 
   9   2   3        4.44      -16.31     44.65 o 
  10   2   3     7633.01     7449.78    162.47 o 
  11   2   3     1079.96     1029.93     76.18 o 
  12   2   3       41.21      100.79     57.92 o 
  13   2   3        2.86      -63.47     84.84 o 
  14   2   3      383.23      281.26     96.05 o 
 -12   3   3     1098.83     1010.69    123.30 o 
 -11   3   3     3521.62     3452.23    174.10 o 
 -10   3   3      260.83      183.97     64.56 o 
  -9   3   3    12693.80    12691.25    334.85 o 
  -8   3   3       21.59       32.05     46.43 o 
  -7   3   3     9773.56     9300.18    197.50 o 
  -6   3   3      436.15      421.19     48.94 o 
  -5   3   3        4.12      -22.03     16.14 o 
  -4   3   3     5293.91     5462.91     87.11 o 
  -3   3   3    11340.90    11331.23    135.88 o 
  -2   3   3    10524.71    10420.23    197.18 o 
  -1   3   3     4547.38     4877.67     67.84 o 
   0   3   3    40549.49    40846.49    428.71 o 
   1   3   3    16889.56    17292.64    191.75 o 
   2   3   3     4015.97     4324.06     60.04 o 
   3   3   3       19.96       29.35     12.45 o 
   4   3   3     9390.08     9340.54    107.64 o 
   5   3   3    24352.40    24260.30    211.38 o 
   6   3   3    23638.07    23416.12    221.85 o 
   7   3   3     6381.24     6266.45     86.14 o 
   8   3   3     4828.67     4783.29     76.63 o 
   9   3   3    18389.15    18516.11    195.84 o 
  10   3   3     2392.77     2480.42    107.51 o 
  11   3   3     3481.19     3450.89    118.52 o 
  12   3   3      107.42      133.42     58.33 o 
  13   3   3      149.37       71.25     76.17 o 
  14   3   3      561.77      568.18     99.19 o 
 -11   4   3     4057.57     4353.90    165.54 o 
 -10   4   3      262.54      206.05     65.64 o 
  -9   4   3        2.61       -7.39     50.85 o 
  -8   4   3     5343.34     5391.72    161.62 o 
  -7   4   3      230.86      176.21     46.57 o 
  -6   4   3      933.07      829.75     60.80 o 
  -5   4   3      337.98      414.37     40.58 o 
  -4   4   3       22.13        9.92     20.90 o 
  -3   4   3      157.17      164.57     21.89 o 
  -2   4   3     7636.25     8060.69    169.23 o 
  -1   4   3     9640.85     9584.93    113.68 o 
   0   4   3     6696.43     6854.52    113.07 o 
   1   4   3     9717.75    10030.91    126.53 o 
   2   4   3    23663.38    24903.72    248.04 o 
   3   4   3       79.24      106.53     15.22 o 
   4   4   3    22923.99    22641.87    238.08 o 
   5   4   3    13417.18    13208.74    156.11 o 
   6   4   3    11994.36    11630.00    137.35 o 
   7   4   3    12099.71    11889.26    137.78 o 
   8   4   3      934.54      948.63     72.03 o 
   9   4   3     4598.10     4483.07     89.00 o 
  10   4   3     6219.36     6307.21    110.24 o 
  11   4   3      119.58      140.55     45.96 o 
  12   4   3      722.20      755.21     75.82 o 
  13   4   3     1349.21     1367.92    102.16 o 
  14   4   3       87.54      124.68     76.28 o 
 -11   5   3       48.52      -21.38     57.62 o 
 -10   5   3     9937.16    10647.98    219.41 o 
  -9   5   3      427.15      243.33     89.77 o 
  -8   5   3      314.27      291.29     55.23 o 
  -7   5   3       64.33       88.14     43.11 o 
  -6   5   3      903.31      882.94     68.00 o 
  -5   5   3     4054.58     3849.59    142.10 o 
  -4   5   3     1121.27     1114.76     52.22 o 
  -3   5   3    15818.95    15734.23    177.11 o 
  -2   5   3     3449.50     3494.56     54.90 o 
  -1   5   3     3815.14     3998.43     86.27 o 
   0   5   3      827.93      739.53     30.01 o 
   1   5   3       41.03       24.60     17.87 o 
   2   5   3    19855.40    19762.68    229.17 o 
   3   5   3       30.35       21.91     12.82 o 
   4   5   3      328.07      269.10     23.57 o 
   5   5   3    36141.37    36142.39    359.16 o 
   6   5   3     4292.74     4184.61     77.51 o 
   7   5   3     1608.92     1595.04     48.97 o 
   8   5   3     4849.40     4767.01     88.32 o 
   9   5   3      522.70      507.01     46.27 o 
  10   5   3      250.09      263.34     37.78 o 
  11   5   3     1550.83     1432.04     75.41 o 
  12   5   3     1801.27     1671.06     85.98 o 
  13   5   3       58.78       69.70     60.42 o 
  14   5   3      506.44      572.37     85.84 o 
 -10   6   3      853.63      699.83     74.55 o 
  -9   6   3     5345.72     5615.33    201.30 o 
  -8   6   3     1723.63     1695.69     82.34 o 
  -7   6   3      216.70      148.88     41.05 o 
  -6   6   3       50.35       87.58     32.52 o 
  -5   6   3      264.38      271.11     33.59 o 
  -4   6   3        9.42      -15.34     26.53 o 
  -3   6   3     1753.68     1702.88     65.28 o 
  -2   6   3    32026.16    31458.40    396.64 o 
  -1   6   3    10714.91    10590.21    169.58 o 
   0   6   3     5175.98     5001.04     85.33 o 
   1   6   3     1543.88     1408.93     42.67 o 
   2   6   3     2051.04     1852.88     53.90 o 
   3   6   3    21192.86    20682.86    273.07 o 
   4   6   3    10667.69    10598.91    144.10 o 
   5   6   3      897.86      823.60     33.41 o 
   6   6   3      291.73      266.90     26.81 o 
   7   6   3     2741.18     2726.08     67.72 o 
   8   6   3     8784.25     8664.27    135.32 o 
   9   6   3     6351.67     6306.95    118.27 o 
  10   6   3     4750.49     4816.68    144.08 o 
  11   6   3      231.53      226.34     43.28 o 
  12   6   3      385.58      346.04     62.63 o 
  13   6   3      259.53      278.18     78.78 o 
  14   6   3       21.49       92.54     88.90 o 
 -10   7   3      473.45      382.95     87.87 o 
  -9   7   3      627.93      949.23    138.55 o 
  -8   7   3     2941.42     3069.95    166.13 o 
  -7   7   3     5698.02     5793.20    176.58 o 
  -6   7   3      155.39      151.81     46.57 o 
  -5   7   3      400.31      418.50     51.18 o 
  -4   7   3       84.00       57.87     51.13 o 
  -3   7   3      225.75      209.13     37.94 o 
  -2   7   3        2.92      103.16     30.56 o 
  -1   7   3    36973.05    37268.10    411.80 o 
   0   7   3     4590.22     4522.64     88.00 o 
   1   7   3     1812.23     2016.05     43.97 o 
   2   7   3     3435.73     3291.80     59.78 o 
   3   7   3    14600.23    13932.32    200.62 o 
   4   7   3     7446.43     7004.17    110.44 o 
   5   7   3      653.56      614.02     28.10 o 
   6   7   3     1544.84     1593.20     48.71 o 
   7   7   3     3582.63     3483.32     75.22 o 
   8   7   3       40.46       17.74     26.93 o 
   9   7   3     3619.80     3608.60     88.07 o 
  10   7   3     9448.66     9157.69    154.29 o 
  11   7   3    10861.12    11255.73    193.78 o 
  12   7   3     1128.28     1062.26     82.37 o 
  13   7   3     1487.18     1480.86     96.01 o 
  14   7   3       24.91       74.72     65.13 o 
  -9   8   3       26.55       92.57     82.42 o 
  -8   8   3       26.18       26.20     59.10 o 
  -7   8   3      104.08      155.96     58.88 o 
  -6   8   3     5547.18     5479.02    306.87 o 
  -5   8   3      254.26      271.53     58.92 o 
  -4   8   3       12.92      -54.83     35.80 o 
  -3   8   3     2207.78     2159.67     86.70 o 
  -2   8   3        1.02      -14.12     31.85 o 
  -1   8   3      842.23      873.02     43.28 o 
   0   8   3    34648.82    35051.90    359.64 o 
   1   8   3     1087.26     1149.81     35.65 o 
   2   8   3      171.19      106.29     19.03 o 
   3   8   3     7120.77     7310.20    102.67 o 
   4   8   3     6061.27     6008.82     91.46 o 
   5   8   3     3100.79     3100.82     73.86 o 
   6   8   3      355.69      325.36     33.79 o 
   7   8   3     1028.40     1081.73     53.78 o 
   8   8   3      665.79      619.10     41.33 o 
   9   8   3      168.56      116.55     32.30 o 
  10   8   3       18.85       31.37     32.48 o 
  11   8   3     2099.02     2243.20     87.41 o 
  12   8   3     9922.41    10232.97    176.90 o 
  13   8   3      388.56      340.53     78.64 o 
  14   8   3       61.69       28.38     62.36 o 
  -8   9   3      785.55      783.21    116.59 o 
  -7   9   3       82.89       95.92     75.75 o 
  -6   9   3        8.20       94.99     59.09 o 
  -5   9   3     5261.54     5079.46    167.56 o 
  -4   9   3     1654.03     1431.74    127.49 o 
  -3   9   3      491.96      339.17     48.55 o 
  -2   9   3     9290.44     9117.06    198.33 o 
  -1   9   3      315.64      261.09     31.77 o 
   0   9   3     1529.96     1502.70     62.77 o 
   1   9   3    16401.47    16585.40    194.82 o 
   2   9   3      867.26      972.21     37.78 o 
   3   9   3      974.27      910.28     33.63 o 
   4   9   3      199.21      158.05     22.38 o 
   5   9   3       22.12        0.55     21.36 o 
   6   9   3        0.63      -25.29     23.53 o 
   7   9   3     1386.27     1384.55     59.83 o 
   8   9   3     1547.93     1484.53     49.73 o 
   9   9   3      331.00      325.85     37.32 o 
  10   9   3      738.99      689.74     59.32 o 
  11   9   3        2.75       -5.11     38.13 o 
  12   9   3      243.90      219.59     50.98 o 
  13   9   3     5469.51     5500.17    144.07 o 
  14   9   3      359.43      395.03     74.10 o 
  -7  10   3     4020.46     3742.67    195.64 o 
  -6  10   3       31.15        9.96     60.54 o 
  -5  10   3      683.27      553.19     78.99 o 
  -4  10   3     1637.11     1691.11    187.29 o 
  -3  10   3     9681.86     9387.64    217.78 o 
  -2  10   3      282.39      280.81     57.70 o 
  -1  10   3     5333.39     5287.52    103.13 o 
   0  10   3     3251.44     3042.36     95.49 o 
   1  10   3     5132.62     5065.04    121.09 o 
   2  10   3     6662.36     6682.16    124.95 o 
   3  10   3      107.80       74.97     20.45 o 
   4  10   3     8196.15     8170.35    114.22 o 
   5  10   3      979.66     1030.37     48.07 o 
   6  10   3     3332.52     3170.04     95.27 o 
   7  10   3      152.92      164.48     33.32 o 
   8  10   3       24.87       38.37     30.46 o 
   9  10   3     4188.52     4199.76    127.26 o 
  10  10   3      202.60      209.34     49.74 o 
  11  10   3     7313.53     7538.93    145.16 o 
  12  10   3      369.94      369.46     53.60 o 
  13  10   3     2879.70     3007.92    162.58 o 
  14  10   3     2635.52     2583.62    108.24 o 
  -6  11   3     3553.07     3566.88    187.10 o 
  -5  11   3        9.79       14.06     59.88 o 
  -4  11   3     3462.11     3119.11    137.31 o 
  -3  11   3     2216.19     2023.10    137.03 o 
  -2  11   3    11237.67    10784.14    236.07 o 
  -1  11   3      634.34      545.74     61.41 o 
   0  11   3      287.76      252.95     47.12 o 
   1  11   3     2529.32     2484.04     90.30 o 
   2  11   3     9290.85     9035.05    175.79 o 
   3  11   3    10948.03    10596.35    174.46 o 
   4  11   3     2150.36     2027.21     79.01 o 
   5  11   3     6190.57     6145.18    134.30 o 
   6  11   3     2024.39     1957.05     67.94 o 
   7  11   3     1089.23     1093.36     57.21 o 
   8  11   3       39.72       51.72     41.52 o 
   9  11   3      705.01      728.43     61.79 o 
  10  11   3     8098.90     8077.89    177.94 o 
  11  11   3     1930.47     1953.35     98.02 o 
  12  11   3     2235.46     2284.06    110.01 o 
  13  11   3       28.71      -15.73     56.66 o 
  -5  12   3      153.55      198.40     75.52 o 
  -4  12   3      186.26      155.18     67.05 o 
  -3  12   3     2709.48     2700.88    127.95 o 
  -2  12   3       50.37      107.45     51.06 o 
  -1  12   3        8.95      -17.42     70.31 o 
   0  12   3       22.36       34.40     43.62 o 
   1  12   3       18.08       12.96     37.98 o 
   2  12   3     3484.00     3255.43    113.62 o 
   3  12   3      352.57      280.80     48.00 o 
   4  12   3     3146.94     3201.25    109.75 o 
   5  12   3     4007.87     4039.33    134.90 o 
   6  12   3     1475.49     1547.19    119.81 o 
   7  12   3      896.55      893.22     57.46 o 
   8  12   3      422.40      300.95     56.18 o 
   9  12   3      731.48      732.57     62.59 o 
  10  12   3       22.89       83.65     45.34 o 
  11  12   3     5741.08     5908.93    159.75 o 
  12  12   3     1542.69     1577.47     98.01 o 
  13  12   3      259.05      272.55     67.73 o 
  -4  13   3       24.78      -23.17     63.52 o 
  -3  13   3      103.17      122.61     63.28 o 
  -2  13   3        0.01       57.00     55.89 o 
  -1  13   3       10.76      123.44     53.74 o 
   0  13   3       34.21       28.43     46.79 o 
   1  13   3      108.45       31.57     60.50 o 
   2  13   3     2043.76     2064.59     99.74 o 
   3  13   3     2356.28     2637.09    147.39 o 
   4  13   3      356.66      368.48     55.69 o 
   5  13   3      391.87      438.66     59.38 o 
   6  13   3     4666.88     4896.67    214.84 o 
   7  13   3     2224.44     2088.86    139.05 o 
   8  13   3      221.18      240.97     49.59 o 
   9  13   3     1415.70     1370.62     76.30 o 
  10  13   3     1508.23     1555.79    162.77 o 
  11  13   3     1138.25     1071.04     82.16 o 
  12  13   3      223.97      189.30     68.94 o 
  -2  14   3        7.68       21.07     57.48 o 
  -1  14   3     2859.21     2982.67    134.42 o 
   0  14   3       71.62       29.43     54.40 o 
   1  14   3       18.03      -32.51     46.74 o 
   2  14   3       24.19       13.92     46.72 o 
   3  14   3     7721.42     7765.05    196.11 o 
   4  14   3     6324.37     6602.86    178.65 o 
   5  14   3      809.91      823.84     75.27 o 
   6  14   3      492.47      393.02     64.13 o 
   7  14   3       36.46       17.58     50.68 o 
   8  14   3     2445.18     2450.32    121.19 o 
   9  14   3     1975.59     1905.68     84.35 o 
  10  14   3     1938.27     1988.09     95.03 o 
  11  14   3      216.21      174.42     57.19 o 
   0  15   3     1586.98     1675.18    151.23 o 
   1  15   3       16.75      -26.74     60.59 o 
   2  15   3        0.96      -40.18     47.50 o 
   3  15   3     1707.58     1823.09    103.41 o 
   4  15   3     6035.73     6294.79    380.09 o 
   5  15   3     5567.66     5721.12    173.93 o 
   6  15   3        6.43      -16.21     52.03 o 
   7  15   3     1022.93      814.12     82.85 o 
   8  15   3      256.85      260.15     79.75 o 
   9  15   3     2045.71     2210.79    186.83 o 
  10  15   3     1234.52     1072.99    102.15 o 
   3  16   3        4.77       57.03     60.35 o 
   4  16   3      475.39      543.42     75.96 o 
   5  16   3     5080.67     5283.45    199.75 o 
   6  16   3     1254.78     1275.32     98.67 o 
   7  16   3      478.49      383.64     81.65 o 
   8  16   3      948.12     1080.53    109.32 o 
  -9 -15   4      661.89      742.89    139.31 o 
  -8 -15   4       24.76       62.01     63.38 o 
  -7 -15   4       30.10        6.60     64.16 o 
  -6 -15   4       12.41      -14.26     46.49 o 
  -5 -15   4      787.21      679.91    110.90 o 
  -4 -15   4      809.40      772.03    147.08 o 
  -3 -15   4     1423.55     1495.57    140.88 o 
  -2 -15   4     5516.90     5505.52    202.14 o 
  -1 -15   4     1128.32      989.77    112.53 o 
   0 -15   4        7.50       67.90     86.31 o 
 -10 -14   4     1091.83     1003.65    110.45 o 
  -9 -14   4     2453.98     2542.23    223.40 o 
  -8 -14   4     2282.27     2181.16    125.85 o 
  -7 -14   4      413.23      430.93     70.09 o 
  -6 -14   4     3335.28     3224.76    128.58 o 
  -5 -14   4     1346.53     1535.49    127.53 o 
  -4 -14   4     1040.55     1088.21    115.04 o 
  -3 -14   4       64.43       96.39     73.35 o 
  -2 -14   4     4632.84     4951.08    210.41 o 
  -1 -14   4     6561.87     7026.75    220.45 o 
   0 -14   4     1197.62     1308.17    117.43 o 
   1 -14   4        2.59        5.35     82.87 o 
   2 -14   4      231.75      319.53     71.68 o 
 -11 -13   4      100.28       12.95     49.88 o 
 -10 -13   4      283.57      178.62     80.30 o 
  -9 -13   4      191.83      226.53     71.23 o 
  -8 -13   4      196.34      175.42     87.98 o 
  -7 -13   4     4997.03     4927.83    433.33 o 
  -6 -13   4      914.58      795.21     66.21 o 
  -5 -13   4     3373.81     3586.60    164.67 o 
  -4 -13   4      224.12      243.49     63.18 o 
  -3 -13   4     1602.66     1638.85    124.41 o 
  -2 -13   4     1280.31     1490.88    122.01 o 
  -1 -13   4     7484.26     8077.39    224.19 o 
   0 -13   4     3964.35     4269.73    166.62 o 
   1 -13   4      137.48       62.60     76.15 o 
   2 -13   4      257.41      169.15     53.29 o 
   3 -13   4      842.24      896.31    112.06 o 
 -12 -12   4      232.62      224.34     65.51 o 
 -11 -12   4      645.71      590.76     72.16 o 
 -10 -12   4       45.14        0.86     44.08 o 
  -9 -12   4      249.86      149.85     42.37 o 
  -8 -12   4      788.53      811.98    137.36 o 
  -7 -12   4     1062.51     1083.97     69.56 o 
  -6 -12   4     3001.31     3149.22    135.03 o 
  -5 -12   4      457.23      387.68     49.23 o 
  -4 -12   4     1814.87     1863.69    122.02 o 
  -3 -12   4     6335.67     6571.26    161.14 o 
  -2 -12   4        5.28       46.52     47.22 o 
  -1 -12   4      158.00      193.97     70.56 o 
   0 -12   4     2433.76     2769.34    131.16 o 
   1 -12   4      872.37      850.23    102.06 o 
   2 -12   4       16.43        8.04     40.99 o 
   3 -12   4       15.25       -5.96     48.16 o 
   4 -12   4      118.72       12.00     57.79 o 
   5 -12   4      121.94      179.90     99.22 o 
 -13 -11   4      572.72      589.43    125.67 o 
 -12 -11   4     1923.22     1885.60    113.72 o 
 -11 -11   4     1274.72     1309.79     92.45 o 
 -10 -11   4      909.75      794.69     81.62 o 
  -9 -11   4      438.30      347.32     82.13 o 
  -8 -11   4    10922.93    10926.19    292.98 o 
  -7 -11   4     2886.70     2935.97     99.46 o 
  -6 -11   4     1396.55     1282.49     95.65 o 
  -5 -11   4     1010.91     1087.27     79.19 o 
  -4 -11   4     2239.36     2233.74     74.77 o 
  -3 -11   4     1591.85     1572.93     88.48 o 
  -2 -11   4     6848.32     7306.81    178.47 o 
  -1 -11   4     2213.16     2316.27    100.43 o 
   0 -11   4     1681.48     1732.99     90.77 o 
   1 -11   4      811.52      787.13     53.24 o 
   2 -11   4      113.90       56.20     47.67 o 
   3 -11   4      963.18     1009.95    100.60 o 
   4 -11   4      289.17      199.25     60.36 o 
   5 -11   4      480.11      419.14     80.06 o 
   6 -11   4      588.69      425.27     91.67 o 
 -13 -10   4      483.60      480.41     81.65 o 
 -12 -10   4       34.02       49.55     58.35 o 
 -11 -10   4     4393.78     4403.36    148.97 o 
 -10 -10   4       27.42       -2.51     44.11 o 
  -9 -10   4     5841.10     5533.85    135.96 o 
  -8 -10   4     1757.89     1683.03     66.76 o 
  -7 -10   4    19141.82    19724.87    255.16 o 
  -6 -10   4     1237.12     1231.10     63.30 o 
  -5 -10   4        3.91        5.17     23.58 o 
  -4 -10   4     3366.97     3381.06     74.65 o 
  -3 -10   4     4891.02     4880.89     85.15 o 
  -2 -10   4     2420.92     2496.01     89.97 o 
  -1 -10   4     3658.59     3754.71    109.71 o 
   0 -10   4     8351.55     8720.75    116.85 o 
   1 -10   4     7382.10     7558.69    139.60 o 
   2 -10   4     2152.30     2054.02     89.63 o 
   3 -10   4      632.98      681.68     53.58 o 
   4 -10   4     1305.50     1237.33     72.45 o 
   5 -10   4     3645.56     3259.91    125.16 o 
   6 -10   4      445.07      400.17     69.00 o 
   7 -10   4     2093.03     1994.25    158.55 o 
 -13  -9   4       29.12      -18.99     49.30 o 
 -12  -9   4      587.47      529.36     54.51 o 
 -11  -9   4     2102.09     2217.15    111.04 o 
 -10  -9   4     4338.37     4335.86    126.92 o 
  -9  -9   4      220.81      241.81     44.60 o 
  -8  -9   4    11804.66    11976.50    259.94 o 
  -7  -9   4       88.64       80.40     28.82 o 
  -6  -9   4     9225.17     9170.81    123.14 o 
  -5  -9   4       52.78       46.05     29.05 o 
  -4  -9   4      133.32      135.47     25.55 o 
  -3  -9   4      248.49      316.64     31.43 o 
  -2  -9   4     1356.84     1477.20     75.40 o 
  -1  -9   4     3479.06     3572.82    100.71 o 
   0  -9   4     1410.69     1395.55     66.11 o 
   1  -9   4     8970.11     9265.25    117.19 o 
   2  -9   4     8319.73     8186.87    160.82 o 
   3  -9   4      157.32      156.78     47.20 o 
   4  -9   4     6265.54     6239.54    169.42 o 
   5  -9   4      894.95      877.62     90.98 o 
   6  -9   4     8262.60     8100.86    248.20 o 
   7  -9   4      982.32      960.55    193.65 o 
   8  -9   4      312.13      199.82    108.72 o 
 -14  -8   4      631.28      596.10     90.05 o 
 -13  -8   4     1324.50     1350.39     89.25 o 
 -12  -8   4      975.74      923.28     87.52 o 
 -11  -8   4      914.79     1001.00     67.40 o 
 -10  -8   4    10917.82    11210.77    166.55 o 
  -9  -8   4     1871.48     1764.35     72.54 o 
  -8  -8   4        8.05       35.65     29.06 o 
  -7  -8   4     5022.34     4807.25    100.62 o 
  -6  -8   4       17.25       19.88     23.32 o 
  -5  -8   4        3.23        9.29     15.30 o 
  -4  -8   4      288.82      258.37     25.69 o 
  -3  -8   4      155.59      157.99     19.56 o 
  -2  -8   4     1750.77     1654.78     94.68 o 
  -1  -8   4     4069.01     3996.46    100.11 o 
   0  -8   4     1378.57     1478.87     50.91 o 
   1  -8   4      825.69      784.13     34.15 o 
   2  -8   4     6307.91     6515.13    119.66 o 
   3  -8   4     1364.11     1273.07     69.39 o 
   4  -8   4      134.38      145.13     43.35 o 
   5  -8   4    10987.25    10947.62    308.75 o 
   6  -8   4      481.35      399.68    131.28 o 
   7  -8   4      438.48      436.21     87.19 o 
   8  -8   4     2349.75     2318.13    155.26 o 
   9  -8   4      371.62      441.92    101.71 o 
 -14  -7   4        0.11      -75.27     69.16 o 
 -13  -7   4     2087.57     2155.95    111.45 o 
 -12  -7   4     3302.07     3324.94    116.69 o 
 -11  -7   4      535.64      591.97     52.59 o 
 -10  -7   4     1050.31     1108.43     57.87 o 
  -9  -7   4    19130.21    19191.79    221.28 o 
  -8  -7   4     1723.23     1685.75     55.68 o 
  -7  -7   4      328.34      321.79     39.62 o 
  -6  -7   4        0.51      -21.34     20.35 o 
  -5  -7   4     1496.82     1551.75     43.33 o 
  -4  -7   4      245.93      312.91     26.37 o 
  -3  -7   4      602.44      553.20     33.19 o 
  -2  -7   4     5329.04     5389.74    106.58 o 
  -1  -7   4     4909.27     4908.97    104.96 o 
   0  -7   4     7027.66     7416.23    112.31 o 
   1  -7   4     1553.95     1557.20     39.24 o 
   2  -7   4      231.89      188.43     24.13 o 
   3  -7   4    13857.04    13957.90    215.25 o 
   4  -7   4      158.51       87.83     62.57 o 
   5  -7   4      134.71       91.98     48.04 o 
   6  -7   4     4549.68     4449.37    253.46 o 
   7  -7   4      532.77      537.96    119.23 o 
   8  -7   4      375.85      387.79    125.28 o 
   9  -7   4     1433.90     1428.20    141.05 o 
  10  -7   4       71.78      123.81     96.21 o 
 -14  -6   4     6832.49     7480.58    216.58 o 
 -13  -6   4      267.19      313.38     75.95 o 
 -12  -6   4     1255.74     1214.74     78.53 o 
 -11  -6   4      710.94      721.59     56.77 o 
 -10  -6   4     3236.90     3071.67     80.06 o 
  -9  -6   4     3272.07     3196.46     76.72 o 
  -8  -6   4     6244.54     6403.60    109.08 o 
  -7  -6   4    11789.09    11397.12    149.25 o 
  -6  -6   4     1577.18     1564.66     53.53 o 
  -5  -6   4        1.22       -2.35     18.43 o 
  -4  -6   4     2479.06     2382.92     51.97 o 
  -3  -6   4      706.32      555.79     26.42 o 
  -2  -6   4     1738.82     1585.83     58.74 o 
  -1  -6   4    20131.27    20948.69    310.34 o 
   0  -6   4    10173.09     9826.80    158.23 o 
   1  -6   4     8900.45     9064.93    103.36 o 
   2  -6   4     2569.61     2574.72     60.19 o 
   3  -6   4    12694.57    12879.89    173.67 o 
   4  -6   4    20313.36    20913.79    323.68 o 
   5  -6   4       19.56       44.91     40.38 o 
   6  -6   4      152.28       81.16     48.42 o 
   7  -6   4      560.63      567.07    121.26 o 
   8  -6   4      975.23     1086.84    135.83 o 
   9  -6   4      198.36      172.39     80.05 o 
  10  -6   4     2483.27     2838.86    177.82 o 
 -14  -5   4      454.59      436.00     89.45 o 
 -13  -5   4     4331.65     4678.76    166.16 o 
 -12  -5   4      124.86       89.64     60.47 o 
 -11  -5   4      237.87      230.43     47.18 o 
 -10  -5   4      158.51      125.92     34.28 o 
  -9  -5   4        6.35       30.27     26.93 o 
  -8  -5   4       35.55        9.47     23.81 o 
  -7  -5   4     3264.24     3079.02     72.09 o 
  -6  -5   4    17155.88    16874.53    192.66 o 
  -5  -5   4     1434.88     1247.84     34.69 o 
  -4  -5   4      275.89      370.77     24.88 o 
  -3  -5   4       10.33       17.93     13.36 o 
  -2  -5   4     2791.58     2655.05     45.36 o 
  -1  -5   4    16335.85    17011.03    295.03 o 
   0  -5   4    23580.68    23416.09    502.61 o 
   1  -5   4     3045.17     3061.69     50.01 o 
   2  -5   4     3859.33     3803.85     93.61 o 
   3  -5   4     3402.29     3582.21     65.89 o 
   4  -5   4    24675.42    24836.29    387.99 o 
   5  -5   4    13518.86    13952.28    249.21 o 
   6  -5   4     3032.08     3043.92    141.76 o 
   7  -5   4      179.25      153.82     79.63 o 
   8  -5   4       48.85       20.29     64.48 o 
   9  -5   4      566.68      792.49    102.34 o 
  10  -5   4        1.46      -16.88     77.76 o 
  11  -5   4      288.06      346.94     99.70 o 
 -14  -4   4     1143.52     1263.31    288.79 o 
 -13  -4   4      417.97      342.81     80.46 o 
 -12  -4   4       10.91      -47.96     66.06 o 
 -11  -4   4     1193.42     1183.15     85.43 o 
 -10  -4   4       75.63      104.77     36.84 o 
  -9  -4   4     4013.04     3918.92     86.47 o 
  -8  -4   4     2110.99     2023.16     69.13 o 
  -7  -4   4      140.30      138.66     23.25 o 
  -6  -4   4      363.30      418.12     25.90 o 
  -5  -4   4     8792.71     8302.95    101.86 o 
  -4  -4   4      720.90      772.73     25.45 o 
  -3  -4   4     1840.08     1670.71     36.21 o 
  -2  -4   4    42521.78    45231.25    391.11 o 
  -1  -4   4     5229.15     5606.82     77.65 o 
   0  -4   4     4596.73     4562.06     73.49 o 
   1  -4   4    12825.83    12633.32    138.19 o 
   2  -4   4     6357.27     6650.59     96.53 o 
   3  -4   4       68.31       36.30     17.61 o 
   4  -4   4      238.67      256.75     30.11 o 
   5  -4   4     2708.05     2820.54     92.86 o 
   6  -4   4     2037.45     1960.01    118.51 o 
   7  -4   4     1463.72     1498.67     71.79 o 
   8  -4   4      221.33      186.34     45.53 o 
   9  -4   4       18.95       47.46     47.34 o 
  10  -4   4      100.18      114.74     55.98 o 
  11  -4   4       26.09       11.92     58.70 o 
 -14  -3   4      996.92     1138.19    131.70 o 
 -13  -3   4      389.04      245.43    127.39 o 
 -12  -3   4      966.25     1037.93     91.91 o 
 -11  -3   4      201.83      162.10     46.06 o 
 -10  -3   4      480.99      467.49     44.18 o 
  -9  -3   4     1066.77     1123.75     56.40 o 
  -8  -3   4     2607.34     2484.34     95.83 o 
  -7  -3   4    17117.62    16856.28    179.31 o 
  -6  -3   4     8040.41     7958.61    106.94 o 
  -5  -3   4      556.09      556.51     24.81 o 
  -4  -3   4    15464.73    14501.42    173.22 o 
  -3  -3   4    21882.71    21450.82    198.53 o 
  -2  -3   4    27306.02    28437.76    289.79 o 
  -1  -3   4     7553.81     7398.80     88.24 o 
   0  -3   4        9.81       13.24      7.21 o 
   1  -3   4     1296.01     1349.14     28.42 o 
   2  -3   4    27924.80    28884.53    342.99 o 
   3  -3   4     1383.90     1449.51     46.02 o 
   4  -3   4     6092.71     6248.64     95.94 o 
   5  -3   4     1283.88     1355.48     47.63 o 
   6  -3   4     2968.97     2879.42     79.62 o 
   7  -3   4     1893.06     1880.13     71.82 o 
   8  -3   4     2137.23     2082.40    105.02 o 
   9  -3   4       47.86       18.64     46.21 o 
  10  -3   4       52.68       73.87     57.39 o 
  11  -3   4     2904.95     3050.18    260.32 o 
  12  -3   4       14.42       -9.22     65.95 o 
 -13  -2   4      712.66      826.28    115.74 o 
 -12  -2   4     2891.71     3001.71    183.32 o 
 -11  -2   4     1754.76     1668.08     88.32 o 
 -10  -2   4        8.24       21.19     34.66 o 
  -9  -2   4     2479.89     2415.18     75.15 o 
  -8  -2   4     4066.94     4289.90     85.95 o 
  -7  -2   4      121.55      111.78     23.85 o 
  -6  -2   4    20225.22    19962.11    186.97 o 
  -5  -2   4     5957.60     6056.12     96.36 o 
  -4  -2   4     8601.61     7886.34     88.80 o 
  -3  -2   4    41242.42    41332.43    343.63 o 
  -2  -2   4    39425.25    40731.57    371.50 o 
  -1  -2   4      351.01      383.10     14.56 o 
   0  -2   4     1443.79     1589.65     32.99 o 
   1  -2   4     2447.23     2690.71     44.43 o 
   2  -2   4    48737.54    53130.85    485.20 o 
   3  -2   4     8561.14     8121.62     98.03 o 
   4  -2   4     1098.15     1179.95     39.85 o 
   5  -2   4    10444.23    10781.78    135.43 o 
   6  -2   4     7978.64     8381.56    121.52 o 
   7  -2   4     2381.01     2469.28     97.29 o 
   8  -2   4      122.98      133.42     38.62 o 
   9  -2   4      452.11      351.12     59.32 o 
  10  -2   4     2220.14     2387.64    163.74 o 
  11  -2   4       43.86       36.05     62.10 o 
  12  -2   4     3959.80     3499.77    249.93 o 
 -13  -1   4      368.62      375.59    101.38 o 
 -12  -1   4      154.50       76.49     72.53 o 
 -11  -1   4     1489.18     1404.57    100.70 o 
 -10  -1   4       59.94       25.38     44.75 o 
  -9  -1   4      272.77      396.31     49.25 o 
  -8  -1   4      706.55      738.55     45.16 o 
  -7  -1   4    10803.90    10881.07    140.49 o 
  -6  -1   4      260.13      284.60     24.57 o 
  -5  -1   4    26604.21    26390.34    239.91 o 
  -4  -1   4     3704.72     3590.68     58.02 o 
  -3  -1   4    34885.98    34116.82    293.86 o 
  -2  -1   4    20661.64    20973.92    182.28 o 
  -1  -1   4     2815.16     3140.25     56.40 o 
   0  -1   4     1107.47     1217.90     26.19 o 
   1  -1   4     3187.76     3355.70     43.96 o 
   2  -1   4     5176.80     5396.07     54.97 o 
   3  -1   4      792.39      708.18     23.00 o 
   4  -1   4    16100.58    16200.93    167.87 o 
   5  -1   4     5647.89     5706.21     87.56 o 
   6  -1   4     6424.19     6339.32    100.91 o 
   7  -1   4    15933.52    15978.69    214.18 o 
   8  -1   4      450.16      515.78     76.51 o 
   9  -1   4      872.09      860.25     62.65 o 
  10  -1   4      841.72      729.31     75.94 o 
  11  -1   4    11303.33    11780.46    261.13 o 
  12  -1   4      598.48      623.33    105.37 o 
  13  -1   4     2002.57     1987.26    164.59 o 
 -13   0   4       79.90       37.62    143.94 o 
 -12   0   4      285.83      286.11    126.26 o 
 -11   0   4      149.84      123.37     78.76 o 
 -10   0   4       38.64      -31.41     54.71 o 
  -9   0   4     2556.06     2555.79     93.10 o 
  -8   0   4      221.69      144.73     32.03 o 
  -7   0   4     4752.24     4802.00     81.85 o 
  -6   0   4     8924.83     8940.58    117.34 o 
  -5   0   4    18340.74    18745.75    195.59 o 
  -4   0   4    24109.86    25033.64    239.27 o 
  -3   0   4     7764.03     8043.92     95.63 o 
  -2   0   4    27421.27    27616.01    269.89 o 
  -1   0   4     1782.07     1994.23     74.79 o 
   0   0   4     1666.75     1686.17     25.72 o 
   1   0   4      471.77      563.59     15.96 o 
   2   0   4    19635.49    21803.72    238.02 o 
   3   0   4      146.72      140.89     14.17 o 
   4   0   4    13641.30    14796.72    147.88 o 
   5   0   4      237.33      220.03     22.27 o 
   6   0   4     8317.28     8174.99    102.66 o 
   7   0   4     2381.93     2445.99     66.40 o 
   8   0   4     8296.99     8125.50    146.68 o 
   9   0   4     1885.40     1824.71     74.94 o 
  10   0   4     7681.94     7877.51    200.99 o 
  11   0   4      158.06      191.03     61.44 o 
  12   0   4     2634.74     2847.77    160.53 o 
  13   0   4      928.77      899.54    120.83 o 
 -13   1   4      347.25      322.88    108.49 o 
 -12   1   4      180.44      186.97     95.72 o 
 -11   1   4     1073.05      938.75    110.67 o 
 -10   1   4     1714.89     1684.44    103.06 o 
  -9   1   4       52.12      -18.02     54.72 o 
  -8   1   4    18882.60    19032.38    285.41 o 
  -7   1   4     2606.10     2621.39     70.01 o 
  -6   1   4      140.69      135.54     21.92 o 
  -5   1   4     1608.05     1592.04     41.89 o 
  -4   1   4    15982.86    14350.06    274.41 o 
  -3   1   4      741.93      605.36     24.79 o 
  -2   1   4     1562.48     1603.24     34.91 o 
  -1   1   4     3418.88     3744.53     69.23 o 
   0   1   4     8616.76     8944.25     96.21 o 
   1   1   4       33.92       28.18      9.86 o 
   2   1   4      262.20      258.61     20.35 o 
   3   1   4    24988.69    25653.29    282.33 o 
   4   1   4      394.75      260.19     18.06 o 
   5   1   4       37.51       83.33     15.60 o 
   6   1   4       49.49       19.14     15.03 o 
   7   1   4     2733.26     2547.39     52.60 o 
   8   1   4     9517.64     9118.08    139.23 o 
   9   1   4      439.03      424.57     47.03 o 
  10   1   4     1140.73     1238.51     68.77 o 
  11   1   4     3346.87     3457.25    119.58 o 
  12   1   4       44.52       59.59     63.53 o 
  13   1   4       27.49       50.51     90.21 o 
  14   1   4      566.24      545.09    119.06 o 
 -12   2   4       80.62        8.85     89.49 o 
 -11   2   4      193.25      240.74     89.51 o 
 -10   2   4     1299.88     1280.93    173.18 o 
  -9   2   4    12111.77    11783.50    346.34 o 
  -8   2   4       28.97       55.51     39.57 o 
  -7   2   4     7208.52     7177.01    147.47 o 
  -6   2   4      475.40      434.68     38.55 o 
  -5   2   4     4992.80     5207.46     80.55 o 
  -4   2   4     1919.86     2071.11     45.43 o 
  -3   2   4    10305.51    10221.02    116.58 o 
  -2   2   4    33980.84    34643.93    364.27 o 
  -1   2   4     1382.67     1321.07     32.61 o 
   0   2   4     3491.99     3473.03     50.27 o 
   1   2   4        0.89      -20.53     10.27 o 
   2   2   4     6149.24     6530.73    115.95 o 
   3   2   4      427.15      425.32     21.52 o 
   4   2   4    18766.36    18386.88    173.16 o 
   5   2   4    34044.65    32766.04    270.99 o 
   6   2   4     3470.91     3362.26     60.47 o 
   7   2   4      388.07      329.14     25.17 o 
   8   2   4      522.13      531.71     32.41 o 
   9   2   4    22935.31    22456.72    274.03 o 
  10   2   4      170.55      217.51     50.35 o 
  11   2   4      195.74      115.68     52.39 o 
  12   2   4       57.45       49.34     57.46 o 
  13   2   4       13.77      -35.58     62.56 o 
  14   2   4       77.01       83.73     85.74 o 
 -12   3   4     2704.24     2793.83    166.27 o 
 -11   3   4      252.22      442.91     98.32 o 
 -10   3   4     1385.23     1604.68    118.34 o 
  -9   3   4     2277.84     2172.22    123.83 o 
  -8   3   4     2435.42     2485.86    107.62 o 
  -7   3   4      179.97      127.59     45.16 o 
  -6   3   4        6.14      -31.69     32.27 o 
  -5   3   4     3457.73     3496.08     79.20 o 
  -4   3   4     3202.97     3185.45     65.02 o 
  -3   3   4       23.83        6.07     13.18 o 
  -2   3   4     1271.11     1254.53     50.98 o 
  -1   3   4    69507.65    70321.63    720.83 o 
   0   3   4     6610.40     6509.63     91.30 o 
   1   3   4     2017.18     1954.10     36.57 o 
   2   3   4     8212.54     8457.11     99.59 o 
   3   3   4      365.88      431.10     21.94 o 
   4   3   4    16792.10    16516.01    183.10 o 
   5   3   4    22760.64    22265.12    206.57 o 
   6   3   4    20800.77    20145.63    185.50 o 
   7   3   4      206.95      204.06     23.12 o 
   8   3   4     8980.25     9181.23    111.02 o 
   9   3   4     2668.97     2578.20     65.31 o 
  10   3   4    12423.83    12568.18    189.38 o 
  11   3   4     1180.11     1250.87     80.82 o 
  12   3   4       11.11      -18.26     54.40 o 
  13   3   4      813.04      798.05    106.73 o 
  14   3   4      673.27      755.53    101.84 o 
 -11   4   4      172.74      135.03     89.15 o 
 -10   4   4      685.87      651.27     87.89 o 
  -9   4   4     1242.42     1164.62    174.90 o 
  -8   4   4     1025.28      784.72     72.60 o 
  -7   4   4       31.25      -27.74     37.43 o 
  -6   4   4      434.08      392.96     48.90 o 
  -5   4   4     1021.89      893.00     51.39 o 
  -4   4   4     1159.25     1152.10     42.88 o 
  -3   4   4     1570.67     1496.06     43.50 o 
  -2   4   4      176.60      176.23     21.81 o 
  -1   4   4      119.50      189.17     16.81 o 
   0   4   4    35762.79    35825.38    407.70 o 
   1   4   4     7279.56     7274.84    100.13 o 
   2   4   4       69.33       95.82     14.35 o 
   3   4   4     7524.91     7355.88     95.87 o 
   4   4   4      200.77      206.27     20.75 o 
   5   4   4    10176.34     9910.82    126.98 o 
   6   4   4    17785.47    17073.07    174.44 o 
   7   4   4     5228.29     5174.92     77.35 o 
   8   4   4      725.15      737.45     38.47 o 
   9   4   4     5162.07     5159.54     95.16 o 
  10   4   4      191.07      167.29     36.78 o 
  11   4   4      968.70     1019.81     67.63 o 
  12   4   4     3242.79     3436.64    124.63 o 
  13   4   4       55.19      -61.30     56.35 o 
  14   4   4      784.97      941.87     96.09 o 
 -11   5   4     5159.81     5674.12    306.17 o 
 -10   5   4      559.16      542.50     77.26 o 
  -9   5   4      357.52      273.28     66.51 o 
  -8   5   4      112.75       91.86     44.27 o 
  -7   5   4        6.15       49.36     35.50 o 
  -6   5   4      996.44     1037.35     58.91 o 
  -5   5   4      435.26      462.80     49.25 o 
  -4   5   4     2297.94     2276.89     71.61 o 
  -3   5   4     2152.02     2146.19     53.79 o 
  -2   5   4    17580.57    17833.27    214.16 o 
  -1   5   4      601.94      479.81     23.39 o 
   0   5   4     7804.36     7899.59    110.25 o 
   1   5   4    23806.64    23873.79    269.44 o 
   2   5   4     2007.49     2298.91     52.17 o 
   3   5   4     2728.28     2377.31     48.61 o 
   4   5   4    17994.24    17315.33    206.62 o 
   5   5   4     1543.61     1598.96     52.86 o 
   6   5   4     2984.38     2962.40     65.99 o 
   7   5   4    12067.99    12225.51    149.96 o 
   8   5   4      156.95      192.56     29.40 o 
   9   5   4      523.77      600.89     42.70 o 
  10   5   4      690.33      647.30     46.41 o 
  11   5   4      643.03      622.62     59.64 o 
  12   5   4       16.90        9.65     46.07 o 
  13   5   4     1152.60     1105.06     91.63 o 
  14   5   4       13.99      -33.73     63.35 o 
 -10   6   4     4429.17     4500.50    147.35 o 
  -9   6   4     1241.25     1263.05    126.84 o 
  -8   6   4        0.83       59.27     43.65 o 
  -7   6   4     1794.34     1853.47     81.87 o 
  -6   6   4       14.06        1.20     30.29 o 
  -5   6   4      439.98      465.53     55.49 o 
  -4   6   4     2288.83     2456.92     67.47 o 
  -3   6   4    24819.94    24559.91    262.05 o 
  -2   6   4    10994.39    10732.89    171.94 o 
  -1   6   4    17762.65    16849.75    215.23 o 
   0   6   4     1159.67     1121.80     48.87 o 
   1   6   4      961.87      873.29     35.94 o 
   2   6   4    32857.65    32534.97    392.44 o 
   3   6   4     9747.14     9526.96    126.09 o 
   4   6   4     6417.22     6306.00     98.72 o 
   5   6   4     1159.12     1148.08     40.01 o 
   6   6   4       25.12        2.03     19.67 o 
   7   6   4    18316.95    17979.40    215.40 o 
   8   6   4     7692.02     7879.73    128.68 o 
   9   6   4     4580.57     4550.59    100.90 o 
  10   6   4       54.27       42.77     33.10 o 
  11   6   4     3047.20     3200.69     93.38 o 
  12   6   4      700.89      534.86     67.04 o 
  13   6   4      393.79      425.64     92.14 o 
  14   6   4       59.55        0.33     77.60 o 
 -10   7   4      941.09      937.19    108.79 o 
  -9   7   4     1905.40     1889.94    127.43 o 
  -8   7   4     2332.20     2174.24    124.45 o 
  -7   7   4      563.77      639.41     77.38 o 
  -6   7   4     3157.73     3198.79    135.91 o 
  -5   7   4      104.38      127.21     44.53 o 
  -4   7   4       88.93       83.12     41.38 o 
  -3   7   4      541.08      575.24     50.52 o 
  -2   7   4    16207.17    16058.52    273.17 o 
  -1   7   4     4241.41     4138.32     87.01 o 
   0   7   4     4689.54     4458.83     76.83 o 
   1   7   4      192.86      174.90     25.08 o 
   2   7   4    16697.79    17067.78    233.90 o 
   3   7   4    12364.25    11956.19    180.00 o 
   4   7   4     3243.24     3011.48     77.75 o 
   5   7   4       31.03       30.77     17.22 o 
   6   7   4     1372.08     1301.92     46.17 o 
   7   7   4     1404.50     1314.95     49.24 o 
   8   7   4     5195.10     4978.46     97.80 o 
   9   7   4     2329.93     2294.31     73.00 o 
  10   7   4     8274.47     8421.41    147.80 o 
  11   7   4       18.91       52.02     42.85 o 
  12   7   4     6886.40     7148.00    188.14 o 
  13   7   4       83.85      -60.63     52.63 o 
  14   7   4      122.53       86.18     66.57 o 
  -9   8   4      331.58      429.04    104.32 o 
  -8   8   4        0.43       17.04     73.94 o 
  -7   8   4     1817.65     1874.19    194.76 o 
  -6   8   4      696.08      851.31     86.71 o 
  -5   8   4     2056.40     1847.43    102.82 o 
  -4   8   4     9027.37     8620.44    183.24 o 
  -3   8   4      925.23      998.99     64.00 o 
  -2   8   4     8356.90     8126.74    178.70 o 
  -1   8   4    11664.98    11362.11    195.12 o 
   0   8   4       42.21       36.17     20.92 o 
   1   8   4     1005.91      985.96     37.41 o 
   2   8   4      613.22      587.88     34.72 o 
   3   8   4     2039.72     1974.15     55.70 o 
   4   8   4     2492.85     2561.01     75.84 o 
   5   8   4      945.65      940.39     44.39 o 
   6   8   4     1417.03     1410.24     53.79 o 
   7   8   4      152.94      126.33     27.18 o 
   8   8   4     3479.24     3503.40     81.86 o 
   9   8   4      529.28      497.61     56.38 o 
  10   8   4      257.97      152.84     39.64 o 
  11   8   4     7561.23     7627.29    154.21 o 
  12   8   4       50.11       45.32     43.57 o 
  13   8   4     2886.59     3223.62    125.49 o 
  14   8   4      812.22      775.28     87.62 o 
  -8   9   4      217.60      316.16     95.86 o 
  -7   9   4      706.88      800.89    184.42 o 
  -6   9   4     2171.02     1991.86    178.87 o 
  -5   9   4     1481.72     1279.33     97.72 o 
  -4   9   4      632.79      554.60     68.36 o 
  -3   9   4    18731.50    18273.81    296.10 o 
  -2   9   4      152.45      163.85     42.69 o 
  -1   9   4      309.28      245.21     60.67 o 
   0   9   4     1455.80     1393.03     54.15 o 
   1   9   4     4263.72     4326.45     99.82 o 
   2   9   4     2065.21     1994.81     54.10 o 
   3   9   4        7.95      -13.15     19.44 o 
   4   9   4     2502.07     2467.24     78.01 o 
   5   9   4      239.91      246.02     30.96 o 
   6   9   4      868.00      791.81     70.23 o 
   7   9   4      671.95      733.17     48.35 o 
   8   9   4      436.49      428.33     36.05 o 
   9   9   4     6563.38     6356.16    117.49 o 
  10   9   4      300.59      288.59     43.43 o 
  11   9   4      278.83      232.73     45.66 o 
  12   9   4     5599.19     5881.22    140.36 o 
  13   9   4     1069.10     1166.26     80.30 o 
  14   9   4      324.08      245.66     71.12 o 
  -7  10   4       47.15       69.43     75.99 o 
  -6  10   4      156.56       96.72     64.16 o 
  -5  10   4     1320.71     1114.19     97.74 o 
  -4  10   4     3828.23     3852.73    247.55 o 
  -3  10   4      426.46      461.60     63.45 o 
  -2  10   4     2579.63     2620.25    120.79 o 
  -1  10   4     3424.52     3344.95    138.14 o 
   0  10   4     6445.89     6433.92    116.55 o 
   1  10   4     1149.87     1169.62     55.13 o 
   2  10   4     1054.01     1032.47     43.37 o 
   3  10   4    10133.22    10334.84    152.36 o 
   4  10   4     9100.38     9043.02    142.25 o 
   5  10   4      702.45      667.61     42.98 o 
   6  10   4      220.64      211.22     34.15 o 
   7  10   4     1484.98     1580.90     64.78 o 
   8  10   4     2338.93     2346.59     81.87 o 
   9  10   4      231.90      243.53     47.08 o 
  10  10   4    14319.21    14991.59    217.66 o 
  11  10   4      129.13      111.43     40.85 o 
  12  10   4       97.64       97.35     46.15 o 
  13  10   4     1264.86     1260.17     93.50 o 
  14  10   4     1838.57     1975.19    113.02 o 
  -6  11   4       32.92       47.49     69.88 o 
  -5  11   4     2052.93     2131.88    128.27 o 
  -4  11   4     1688.92     1616.78    109.25 o 
  -3  11   4     2419.99     2441.47    118.79 o 
  -2  11   4       76.73       53.92     46.25 o 
  -1  11   4       62.15       81.13     43.16 o 
   0  11   4     4580.92     4637.17    139.85 o 
   1  11   4     4471.15     4405.72    120.00 o 
   2  11   4     2732.95     2339.87     86.42 o 
   3  11   4       28.26       55.03     24.27 o 
   4  11   4     3057.12     3008.07     75.86 o 
   5  11   4     6126.23     6188.04    117.18 o 
   6  11   4      761.74      734.44     48.02 o 
   7  11   4      162.33      218.72     38.48 o 
   8  11   4       79.16      125.25     38.42 o 
   9  11   4     3658.43     3761.10    144.71 o 
  10  11   4     1565.21     1727.08     88.58 o 
  11  11   4     7487.38     7847.55    183.45 o 
  12  11   4       76.28      155.67     56.11 o 
  13  11   4     2114.49     2106.86     87.85 o 
  -5  12   4       80.20       77.37     69.04 o 
  -4  12   4      665.64      628.10     84.91 o 
  -3  12   4     1070.37      996.89     90.94 o 
  -2  12   4      463.78      431.63     67.64 o 
  -1  12   4      143.80       21.02     59.30 o 
   0  12   4      563.61      585.18     65.82 o 
   1  12   4     2763.37     2679.29    136.78 o 
   2  12   4     1208.46     1169.89     85.53 o 
   3  12   4      312.65      289.26     49.85 o 
   4  12   4     1281.34     1345.69     77.40 o 
   5  12   4     1102.66     1008.98     53.89 o 
   6  12   4     7391.87     7262.88    142.32 o 
   7  12   4     2036.90     2017.25     79.97 o 
   8  12   4      338.80      353.50     48.49 o 
   9  12   4      123.61       46.02     41.50 o 
  10  12   4     3430.36     3297.18    115.88 o 
  11  12   4     1615.57     1584.37    115.98 o 
  12  12   4     1657.82     1485.21    139.34 o 
  13  12   4      690.08      645.82     81.27 o 
  -4  13   4       10.04      -80.22     58.79 o 
  -3  13   4       64.43       98.43     62.30 o 
  -2  13   4        7.76       22.85     51.08 o 
  -1  13   4     1779.67     1576.35    112.37 o 
   0  13   4       50.73       18.63     45.01 o 
   1  13   4     3523.44     3557.78    150.62 o 
   2  13   4     6669.16     6616.51    257.79 o 
   3  13   4      403.70      334.50     55.33 o 
   4  13   4      335.27      277.55     96.90 o 
   5  13   4     6401.28     6339.99    172.01 o 
   6  13   4      940.49      950.66     90.97 o 
   7  13   4      131.33      193.40     40.03 o 
   8  13   4     3590.32     3717.71    153.84 o 
   9  13   4     1124.37     1215.12     75.22 o 
  10  13   4      124.57      147.52     51.67 o 
  11  13   4       35.40       13.32     50.03 o 
  12  13   4      461.61      383.48     68.16 o 
  -2  14   4     2308.26     2319.68    128.67 o 
  -1  14   4        0.16      -17.94     52.25 o 
   0  14   4     1402.73     1375.00     97.57 o 
   1  14   4      189.90      184.51     55.75 o 
   2  14   4     3577.83     3853.08    140.06 o 
   3  14   4    13348.55    13646.35    280.44 o 
   4  14   4      940.87      881.29     77.30 o 
   5  14   4      197.05      184.29     56.22 o 
   6  14   4      414.62      417.04     91.31 o 
   7  14   4     3318.13     3183.68    140.95 o 
   8  14   4     1696.07     1722.03    101.05 o 
   9  14   4     3021.41     3043.50    105.36 o 
  10  14   4       10.12      -31.76     44.46 o 
  11  14   4       29.10       53.89     51.34 o 
   0  15   4      249.01      167.36     65.45 o 
   1  15   4     2332.67     2244.60    119.45 o 
   2  15   4      472.48      505.94     73.53 o 
   3  15   4     4818.62     4922.88    212.76 o 
   4  15   4     7729.12     7836.28    207.21 o 
   5  15   4      818.30      895.97    100.88 o 
   6  15   4        2.04        3.44     52.34 o 
   7  15   4     1454.21     1530.62    139.57 o 
   8  15   4     1674.28     1650.78    106.15 o 
   9  15   4      624.65      483.21     80.04 o 
  10  15   4     2084.20     2079.89    101.28 o 
   3  16   4      522.76      414.09     73.20 o 
   4  16   4     4154.71     4684.08    164.28 o 
   5  16   4      820.56      650.72     80.75 o 
   6  16   4      478.58      477.24     76.21 o 
   7  16   4      106.34      152.96     63.39 o 
   8  16   4      101.98       32.41    160.74 o 
  -8 -15   5      746.44      640.62     84.97 o 
  -7 -15   5      121.80      160.39     62.05 o 
  -6 -15   5     3593.22     3900.53    418.95 o 
  -5 -15   5      114.07      153.54    104.45 o 
  -4 -15   5      530.31      442.47    125.44 o 
  -3 -15   5     4573.22     4602.26    347.67 o 
  -2 -15   5     2364.43     2710.35    151.89 o 
  -1 -15   5     2828.25     3092.05    171.99 o 
 -10 -14   5     1696.86     1590.51    127.60 o 
  -9 -14   5      925.09      919.43    101.18 o 
  -8 -14   5      510.37      470.13     75.60 o 
  -7 -14   5     1252.64     1136.84    106.11 o 
  -6 -14   5      358.53      361.12     68.02 o 
  -5 -14   5     4512.53     5484.95    257.68 o 
  -4 -14   5       55.85       97.95     71.32 o 
  -3 -14   5     1028.83     1043.86    115.32 o 
  -2 -14   5     5215.75     5376.68    189.04 o 
  -1 -14   5     2393.20     2736.61    146.20 o 
   0 -14   5     2080.35     2082.81    160.96 o 
   1 -14   5      375.50      428.30    102.84 o 
   2 -14   5     1032.04     1090.64    140.40 o 
 -11 -13   5      360.99      298.27     56.65 o 
 -10 -13   5     1126.23      961.94    105.44 o 
  -9 -13   5      222.26      221.62     70.16 o 
  -8 -13   5      905.49      854.09    108.21 o 
  -7 -13   5     3345.24     3155.87    166.21 o 
  -6 -13   5     3950.17     4129.81    188.47 o 
  -5 -13   5       74.57       29.83     37.97 o 
  -4 -13   5     4843.39     4952.81    177.41 o 
  -3 -13   5     1709.88     1762.67    237.47 o 
  -2 -13   5     5150.23     4766.73    193.49 o 
  -1 -13   5     1987.86     2016.04    120.18 o 
   0 -13   5     1668.32     1503.87    114.06 o 
   1 -13   5      124.59       41.49     73.39 o 
   2 -13   5     1357.61     1280.28     86.14 o 
   3 -13   5     1401.82     1443.05     94.93 o 
 -12 -12   5       47.46      101.59     59.00 o 
 -11 -12   5        8.29      -43.80     50.04 o 
 -10 -12   5      631.20      455.67     58.86 o 
  -9 -12   5     2560.86     2440.15     88.09 o 
  -8 -12   5     2010.87     1879.45    114.66 o 
  -7 -12   5     1022.00     1059.34    118.53 o 
  -6 -12   5     1142.57     1223.36     68.29 o 
  -5 -12   5     2384.19     2392.07     91.58 o 
  -4 -12   5     4712.92     4716.36    151.42 o 
  -3 -12   5     1620.65     1569.45     84.72 o 
  -2 -12   5       62.33      101.42     51.02 o 
  -1 -12   5      858.06      822.53     83.14 o 
   0 -12   5      209.39      109.78     58.99 o 
   1 -12   5       76.36       78.88     49.76 o 
   2 -12   5       81.92       95.29     45.50 o 
   3 -12   5        1.14       66.68     50.00 o 
   4 -12   5       25.40       93.44     65.87 o 
   5 -12   5      292.54      257.04     78.26 o 
 -12 -11   5     1158.62     1123.50     95.24 o 
 -11 -11   5      354.31      325.83     64.67 o 
 -10 -11   5      452.39      424.05     60.33 o 
  -9 -11   5     7305.50     7587.84    173.72 o 
  -8 -11   5     3894.26     3910.40    107.89 o 
  -7 -11   5     6124.97     6024.56    158.86 o 
  -6 -11   5     2606.43     2597.81    115.21 o 
  -5 -11   5      260.31      316.07     40.73 o 
  -4 -11   5      559.07      664.68     45.52 o 
  -3 -11   5     6858.42     7230.12    179.12 o 
  -2 -11   5     6251.18     6498.65    211.39 o 
  -1 -11   5     1211.53     1267.19     74.99 o 
   0 -11   5      128.02      146.48     46.38 o 
   1 -11   5      269.09      268.41     40.76 o 
   2 -11   5      521.13      567.12     74.88 o 
   3 -11   5     1510.63     1418.38    100.10 o 
   4 -11   5       14.91      -43.32     50.66 o 
   5 -11   5     2871.82     2647.79    118.28 o 
   6 -11   5      925.96      794.97    120.45 o 
 -13 -10   5       10.33       46.47     66.52 o 
 -12 -10   5     4619.48     4751.66    164.38 o 
 -11 -10   5        5.88      -25.21     45.78 o 
 -10 -10   5       15.34       11.80     43.69 o 
  -9 -10   5     1767.83     1838.15     90.45 o 
  -8 -10   5    23284.48    23677.34    330.75 o 
  -7 -10   5     2613.13     2635.65     79.93 o 
  -6 -10   5        5.57       -1.59     30.87 o 
  -5 -10   5     1153.07     1160.98     58.29 o 
  -4 -10   5     4025.19     4029.00    141.41 o 
  -3 -10   5       77.95       75.06     50.44 o 
  -2 -10   5     7771.88     7942.94    175.87 o 
  -1 -10   5    20163.55    20979.27    317.47 o 
   0 -10   5     2154.89     2447.32     85.95 o 
   1 -10   5        7.67       46.44     28.26 o 
   2 -10   5      515.12      411.41     54.00 o 
   3 -10   5      666.25      603.28     52.29 o 
   4 -10   5     5096.37     5295.55    160.94 o 
   5 -10   5       27.33       49.24     58.23 o 
   6 -10   5     5476.30     5448.04    277.99 o 
   7 -10   5      138.41      176.96     77.38 o 
 -13  -9   5      250.16      212.65     53.41 o 
 -12  -9   5     1117.83     1043.73    114.94 o 
 -11  -9   5     2889.51     2968.86    171.85 o 
 -10  -9   5     2957.05     2855.90    116.25 o 
  -9  -9   5     1343.36     1182.90     70.62 o 
  -8  -9   5      138.46      122.46     37.37 o 
  -7  -9   5     5180.74     5139.80    104.14 o 
  -6  -9   5     1119.12     1110.32     39.17 o 
  -5  -9   5     1681.98     1651.50     65.62 o 
  -4  -9   5       24.72       15.99     23.70 o 
  -3  -9   5      248.86      243.61     38.51 o 
  -2  -9   5       24.52       15.68     34.01 o 
  -1  -9   5      284.51      267.24     40.72 o 
   0  -9   5     7315.90     7477.05    152.60 o 
   1  -9   5    11276.33    11585.66    125.63 o 
   2  -9   5       76.74       24.37     31.00 o 
   3  -9   5      455.75      416.55     49.38 o 
   4  -9   5      502.76      536.96     63.55 o 
   5  -9   5     8116.97     8028.87    370.51 o 
   6  -9   5      837.68      947.68    127.60 o 
   7  -9   5     2345.99     2476.40    153.15 o 
   8  -9   5      308.44      358.36     90.26 o 
 -13  -8   5     1644.90     1711.48     94.90 o 
 -12  -8   5      989.83     1045.99     75.51 o 
 -11  -8   5     5331.39     5370.50    131.58 o 
 -10  -8   5      533.62      575.00     53.55 o 
  -9  -8   5     4252.93     4267.91    121.11 o 
  -8  -8   5       85.63       80.91     30.92 o 
  -7  -8   5      588.10      599.97     46.27 o 
  -6  -8   5      546.09      525.87     42.30 o 
  -5  -8   5      657.69      672.96     51.38 o 
  -4  -8   5      111.98      136.65     23.46 o 
  -3  -8   5      595.60      562.53     28.51 o 
  -2  -8   5     8968.58     9171.52    180.93 o 
  -1  -8   5     4846.48     5137.98    115.56 o 
   0  -8   5      266.85      236.98     34.21 o 
   1  -8   5     6779.50     6973.97     93.39 o 
   2  -8   5     1506.63     1598.21     60.01 o 
   3  -8   5     2386.83     2469.10     88.18 o 
   4  -8   5     4331.15     4123.43    160.64 o 
   5  -8   5        8.54       80.22     51.19 o 
   6  -8   5      979.48      923.98     95.31 o 
   7  -8   5     3637.63     3755.96    173.88 o 
   8  -8   5        8.71       89.68     83.92 o 
   9  -8   5      934.08      995.83    137.79 o 
 -14  -7   5     3466.81     3698.97    182.71 o 
 -13  -7   5      769.35      699.46     77.01 o 
 -12  -7   5     1749.30     1773.17     92.82 o 
 -11  -7   5       99.26       86.11     41.98 o 
 -10  -7   5    10752.35    11321.83    172.30 o 
  -9  -7   5     1164.61     1183.40     53.37 o 
  -8  -7   5      253.45      242.91     28.48 o 
  -7  -7   5     2791.91     2662.96     73.19 o 
  -6  -7   5     2305.68     2378.03     87.18 o 
  -5  -7   5     1082.43     1104.32     37.52 o 
  -4  -7   5      321.37      370.43     20.30 o 
  -3  -7   5     5400.57     5447.40    117.29 o 
  -2  -7   5     2569.61     2482.02     85.49 o 
  -1  -7   5     7721.24     7913.59    142.21 o 
   0  -7   5    14419.15    15137.59    227.61 o 
   1  -7   5      124.80       91.98     17.43 o 
   2  -7   5    16208.41    15932.61    190.70 o 
   3  -7   5      217.00      201.66     35.80 o 
   4  -7   5     9928.96    10176.43    249.74 o 
   5  -7   5     1121.96     1240.93     90.97 o 
   6  -7   5       39.73       -6.70     48.09 o 
   7  -7   5      462.07      400.64     78.36 o 
   8  -7   5     1347.40     1245.12    119.62 o 
   9  -7   5        8.37       86.86     78.32 o 
  10  -7   5      340.76       81.14    158.82 o 
 -14  -6   5       60.31      112.98     74.61 o 
 -13  -6   5     2144.22     2254.23    158.47 o 
 -12  -6   5      784.82      719.09     66.83 o 
 -11  -6   5      205.28      165.85     44.75 o 
 -10  -6   5      391.65      390.78     45.45 o 
  -9  -6   5     7206.47     7257.82    163.73 o 
  -8  -6   5    10223.02    10207.37    136.87 o 
  -7  -6   5      443.20      446.89     32.62 o 
  -6  -6   5     6886.93     6936.15    115.29 o 
  -5  -6   5     3501.78     3302.68     65.44 o 
  -4  -6   5     7703.73     8014.19     89.63 o 
  -3  -6   5     8163.82     8260.51    106.11 o 
  -2  -6   5     7326.72     7376.37     99.14 o 
  -1  -6   5    14920.78    14930.47    275.38 o 
   0  -6   5     9969.01     9835.18    177.07 o 
   1  -6   5      103.80       87.36     14.56 o 
   2  -6   5     1525.97     1578.62     48.61 o 
   3  -6   5    36184.62    37110.65    413.03 o 
   4  -6   5     1280.90     1315.06     66.22 o 
   5  -6   5     3693.86     3782.91    137.69 o 
   6  -6   5      203.18      107.71     88.82 o 
   7  -6   5      534.13      524.91    148.50 o 
   8  -6   5      414.47      406.02    108.20 o 
   9  -6   5     1282.35     1450.12    129.73 o 
  10  -6   5     2174.50     2265.31    162.62 o 
 -14  -5   5     3513.31     3633.05    159.35 o 
 -13  -5   5      247.65      286.74     76.04 o 
 -12  -5   5      111.35       74.91     57.76 o 
 -11  -5   5      701.37      707.21     61.06 o 
 -10  -5   5       66.44       28.82     34.92 o 
  -9  -5   5       51.82       44.64     27.94 o 
  -8  -5   5      171.75      114.48     26.79 o 
  -7  -5   5     5615.66     5472.14     88.38 o 
  -6  -5   5      375.25      326.16     27.06 o 
  -5  -5   5    14936.91    15072.17    157.52 o 
  -4  -5   5      679.21      791.35     29.75 o 
  -3  -5   5      461.82      491.64     18.05 o 
  -2  -5   5    38491.04    39835.24    512.73 o 
  -1  -5   5     5932.69     5823.73    131.02 o 
   0  -5   5     4419.55     4461.20     95.19 o 
   1  -5   5    19329.13    20114.21    210.09 o 
   2  -5   5     2551.25     2497.28     60.03 o 
   3  -5   5    10621.87    11257.84    164.28 o 
   4  -5   5    12879.21    12985.37    222.75 o 
   5  -5   5       46.10       -7.47     30.43 o 
   6  -5   5      265.84      263.92     57.06 o 
   7  -5   5      199.18      263.05     61.29 o 
   8  -5   5       27.90       92.26     61.31 o 
   9  -5   5        6.98     -121.02     60.51 o 
  10  -5   5        2.11     -171.02     85.51 o 
  11  -5   5     1634.62     1566.50    186.73 o 
 -14  -4   5        0.22      -25.43    117.74 o 
 -13  -4   5       84.23       84.43     93.01 o 
 -12  -4   5      156.36      106.96     67.98 o 
 -11  -4   5      192.10       68.46     47.92 o 
 -10  -4   5     1006.97      926.86     56.23 o 
  -9  -4   5     3465.14     3565.41     82.84 o 
  -8  -4   5     1524.35     1545.78     53.54 o 
  -7  -4   5      389.04      479.16     32.23 o 
  -6  -4   5     2447.08     2271.59     49.83 o 
  -5  -4   5      236.27      272.92     21.18 o 
  -4  -4   5    13359.64    12404.90    129.21 o 
  -3  -4   5    15624.76    15877.22    167.95 o 
  -2  -4   5       10.02      -15.44      7.72 o 
  -1  -4   5    19553.31    19758.76    211.91 o 
   0  -4   5     9795.01     9940.43    111.35 o 
   1  -4   5     1373.21     1339.85     31.69 o 
   2  -4   5    12657.44    12586.68    156.02 o 
   3  -4   5     2326.04     2476.30     59.87 o 
   4  -4   5     7612.57     7819.02    134.22 o 
   5  -4   5      146.37      135.79     34.83 o 
   6  -4   5      511.73      494.82     36.83 o 
   7  -4   5       19.68      -25.60     29.29 o 
   8  -4   5      207.82      167.76     43.66 o 
   9  -4   5      594.04      556.62     72.76 o 
  10  -4   5      291.14      211.69     61.85 o 
  11  -4   5      374.67      324.03     75.70 o 
 -14  -3   5      903.12     1227.80    173.96 o 
 -13  -3   5      458.02      404.06    103.84 o 
 -12  -3   5      480.44      431.16     66.46 o 
 -11  -3   5      589.65      557.55     63.02 o 
 -10  -3   5      220.80      179.10     37.09 o 
  -9  -3   5      550.97      567.71     51.71 o 
  -8  -3   5    14323.07    14045.52    173.20 o 
  -7  -3   5     9415.02     9142.67    117.54 o 
  -6  -3   5     1498.41     1458.06     41.44 o 
  -5  -3   5     5434.12     4941.84     83.59 o 
  -4  -3   5    10093.81     9931.32    104.07 o 
  -3  -3   5    28551.84    28892.35    260.06 o 
  -2  -3   5     6632.33     6053.13     77.20 o 
  -1  -3   5      860.31      989.76     23.37 o 
   0  -3   5      308.02      297.35     17.90 o 
   1  -3   5     1597.06     1459.75     27.19 o 
   2  -3   5    28885.75    30663.90    357.17 o 
   3  -3   5    19884.33    19759.30    382.04 o 
   4  -3   5    14380.64    14416.97    177.39 o 
   5  -3   5       90.54      127.82     22.24 o 
   6  -3   5        4.98       24.80     27.16 o 
   7  -3   5     1528.35     1464.90     88.57 o 
   8  -3   5      614.64      694.87     62.55 o 
   9  -3   5       21.50      -62.12     45.32 o 
  10  -3   5     5064.12     4736.94    202.96 o 
  11  -3   5      254.99      289.38     70.86 o 
  12  -3   5      537.07      435.41     80.67 o 
 -13  -2   5     1514.68     1399.05    129.91 o 
 -12  -2   5     1464.46     1245.43    119.52 o 
 -11  -2   5      988.36      934.50     77.00 o 
 -10  -2   5      339.03      360.99     58.19 o 
  -9  -2   5     2548.27     2539.34     83.08 o 
  -8  -2   5      307.24      290.05     34.39 o 
  -7  -2   5    42562.21    41745.90    396.17 o 
  -6  -2   5     3163.06     3042.72     56.14 o 
  -5  -2   5     1222.00     1320.47     36.39 o 
  -4  -2   5    21474.04    20724.79    191.32 o 
  -3  -2   5    32800.92    32302.80    274.03 o 
  -2  -2   5    11050.14    11337.79    108.27 o 
  -1  -2   5     1146.96     1093.47     22.09 o 
   0  -2   5     1904.70     2239.51     42.06 o 
   1  -2   5    21666.83    23368.52    314.59 o 
   2  -2   5     3704.10     3708.28     58.71 o 
   3  -2   5      762.93      742.23     25.36 o 
   4  -2   5    29145.36    29333.56    295.38 o 
   5  -2   5    27060.40    27342.78    344.83 o 
   6  -2   5       19.36      -38.91     25.64 o 
   7  -2   5      641.10      608.62    100.09 o 
   8  -2   5      713.85      652.94     52.82 o 
   9  -2   5     2522.79     2480.69     93.43 o 
  10  -2   5      105.18      108.10     57.35 o 
  11  -2   5    14443.16    14776.80    345.99 o 
  12  -2   5       82.18       89.13     73.64 o 
 -13  -1   5      294.18      202.38     97.68 o 
 -12  -1   5     2438.89     2482.52    152.62 o 
 -11  -1   5       29.12       32.35     61.66 o 
 -10  -1   5       50.36       31.19     40.68 o 
  -9  -1   5     3266.47     3217.69    100.50 o 
  -8  -1   5     2698.31     2746.03     85.80 o 
  -7  -1   5     1853.17     1969.47     53.22 o 
  -6  -1   5    32663.52    32902.68    298.39 o 
  -5  -1   5      156.33      132.09     17.37 o 
  -4  -1   5     3766.52     3546.18     58.57 o 
  -3  -1   5    11360.79    11356.79    119.69 o 
  -2  -1   5     5770.72     5833.86     69.83 o 
  -1  -1   5      828.11      811.06     26.24 o 
   0  -1   5     2914.92     3377.27     57.64 o 
   1  -1   5     1749.27     1887.57     35.12 o 
   2  -1   5    38644.38    41269.58    340.49 o 
   3  -1   5      215.09      220.56     16.19 o 
   4  -1   5       27.88       -7.00     13.54 o 
   5  -1   5     5769.86     5573.61     86.43 o 
   6  -1   5    32030.77    30781.50    320.97 o 
   7  -1   5     1214.13     1137.05     58.43 o 
   8  -1   5       31.96       37.13     35.65 o 
   9  -1   5      780.74      890.12     63.57 o 
  10  -1   5     5623.74     5713.06    154.13 o 
  11  -1   5       80.53       86.98     64.40 o 
  12  -1   5     4570.93     4597.38    274.95 o 
  13  -1   5       40.83      -33.57     90.30 o 
 -13   0   5      264.96      372.40    105.65 o 
 -12   0   5      163.77      141.13     83.34 o 
 -11   0   5      895.03      995.36    115.03 o 
 -10   0   5     8046.43     7643.00    195.30 o 
  -9   0   5      125.98      122.10     54.39 o 
  -8   0   5    12105.65    12024.56    181.93 o 
  -7   0   5     1683.57     1721.91     53.28 o 
  -6   0   5    11898.51    11760.50    135.23 o 
  -5   0   5    10402.01    10317.11    117.62 o 
  -4   0   5      366.98      406.05     22.55 o 
  -3   0   5     8650.19     9194.34     93.45 o 
  -2   0   5     2173.98     2153.76     36.41 o 
  -1   0   5     2891.44     2919.16     41.26 o 
   0   0   5       16.20       17.77      9.96 o 
   1   0   5     1804.07     1868.04     29.70 o 
   2   0   5     1973.63     2035.37     40.07 o 
   3   0   5     4614.92     5086.12     63.80 o 
   4   0   5     1972.18     1854.56     40.00 o 
   5   0   5     6250.72     6323.32     93.69 o 
   6   0   5      490.36      532.53     28.63 o 
   7   0   5    19166.38    18965.86    279.57 o 
   8   0   5      829.79      784.34     50.92 o 
   9   0   5     2767.13     2696.87     95.51 o 
  10   0   5     2739.88     2761.41    103.21 o 
  11   0   5     1500.83     1748.55     90.85 o 
  12   0   5      203.09      145.00     86.89 o 
  13   0   5      769.77      828.28    125.55 o 
 -13   1   5     1338.00     1539.36    296.11 o 
 -12   1   5      318.86      322.90    101.89 o 
 -11   1   5     1636.96     1651.75    148.18 o 
 -10   1   5     1374.16     1123.82     92.08 o 
  -9   1   5    10377.80    10866.01    221.80 o 
  -8   1   5      130.83      106.81     40.94 o 
  -7   1   5     1108.61     1047.44     47.16 o 
  -6   1   5      180.67      163.76     23.06 o 
  -5   1   5    21151.81    20298.16    208.75 o 
  -4   1   5    12394.36    12008.33    143.54 o 
  -3   1   5       13.00        8.78     11.69 o 
  -2   1   5      203.46      218.20     14.75 o 
  -1   1   5      211.71      245.45     18.72 o 
   0   1   5     1811.62     1949.02     30.66 o 
   1   1   5    39171.10    41277.83    426.30 o 
   2   1   5    14607.64    14987.42    171.21 o 
   3   1   5     3834.64     3684.78     59.44 o 
   4   1   5     4451.86     4502.92     63.14 o 
   5   1   5    15762.99    15483.06    147.91 o 
   6   1   5     1815.80     1795.10     40.99 o 
   7   1   5     7085.50     6868.34     89.22 o 
   8   1   5        2.24       -6.28     26.17 o 
   9   1   5     6502.46     6566.16    131.24 o 
  10   1   5     2044.02     1916.50     80.09 o 
  11   1   5       86.46      112.54     59.45 o 
  12   1   5     1033.81     1120.28     95.20 o 
  13   1   5     1031.13     1129.70    126.31 o 
 -12   2   5      729.64      671.36    112.93 o 
 -11   2   5     1072.62     1005.88    116.31 o 
 -10   2   5     6560.14     7114.16    227.44 o 
  -9   2   5      311.55      351.70     62.24 o 
  -8   2   5     4822.36     4900.58    127.73 o 
  -7   2   5      262.11      233.72     41.18 o 
  -6   2   5       36.00       29.55     22.89 o 
  -5   2   5     1003.57      987.68     36.25 o 
  -4   2   5    17339.97    17278.67    161.05 o 
  -3   2   5     9340.91     8961.64    116.68 o 
  -2   2   5     6079.17     6398.15    106.15 o 
  -1   2   5        6.87       27.83     13.49 o 
   0   2   5    59917.68    62746.16    650.29 o 
   1   2   5    16482.03    17558.83    193.41 o 
   2   2   5    16093.96    16448.17    226.58 o 
   3   2   5     1539.36     1465.33     37.31 o 
   4   2   5    31372.75    30195.43    265.80 o 
   5   2   5       78.97       52.56     15.76 o 
   6   2   5     4507.21     4398.33     68.21 o 
   7   2   5      521.17      504.53     28.25 o 
   8   2   5    19708.06    19777.95    189.49 o 
   9   2   5      766.12      821.06     48.29 o 
  10   2   5     2998.91     2935.64    104.90 o 
  11   2   5       11.61      -13.23     48.60 o 
  12   2   5      153.61      107.06     86.52 o 
  13   2   5     1216.92     1137.69     93.78 o 
  14   2   5     1285.60     1329.17    142.35 o 
 -12   3   5     1252.91     1303.43    131.58 o 
 -11   3   5      189.52      204.44     92.96 o 
 -10   3   5      454.80      405.80     65.05 o 
  -9   3   5     4078.46     4187.33    143.66 o 
  -8   3   5      677.37      612.64     66.25 o 
  -7   3   5        8.81        4.39     39.75 o 
  -6   3   5     1498.30     1675.36     83.71 o 
  -5   3   5      239.49      219.42     27.03 o 
  -4   3   5       72.81       50.36     17.58 o 
  -3   3   5     2729.05     2740.84     52.73 o 
  -2   3   5    23773.09    24077.95    297.06 o 
  -1   3   5     4899.04     4829.96     83.96 o 
   0   3   5    26442.46    27269.80    275.90 o 
   1   3   5      391.33      394.25     19.19 o 
   2   3   5    39158.64    40535.37    387.35 o 
   3   3   5    23598.70    23524.58    260.32 o 
   4   3   5     8509.61     8242.89    108.94 o 
   5   3   5    19736.14    18664.07    191.69 o 
   6   3   5     1334.16     1224.28     35.50 o 
   7   3   5        0.09       -1.40     17.35 o 
   8   3   5      627.21      525.47     31.67 o 
   9   3   5    14099.59    13684.95    168.45 o 
  10   3   5     5084.36     5115.58    113.96 o 
  11   3   5       12.81       29.53     50.45 o 
  12   3   5     1611.98     1593.83     93.69 o 
  13   3   5       33.22       35.33     61.45 o 
  14   3   5      872.81      970.95     96.69 o 
 -11   4   5     3449.92     3685.74    323.33 o 
 -10   4   5       22.47       -1.23     54.05 o 
  -9   4   5      786.52      732.36     68.37 o 
  -8   4   5      189.69      117.61     43.23 o 
  -7   4   5      145.10      199.95     42.82 o 
  -6   4   5       37.75        7.17     30.34 o 
  -5   4   5      146.79      114.99     29.30 o 
  -4   4   5     2566.84     2486.57     55.57 o 
  -3   4   5     9544.80     9644.76    138.56 o 
  -2   4   5      114.11      105.48     20.33 o 
  -1   4   5    11678.65    11445.31    150.89 o 
   0   4   5    13284.16    13628.40    171.51 o 
   1   4   5    25276.11    25693.52    282.99 o 
   2   4   5    10278.88    10250.28    120.38 o 
   3   4   5    17927.12    17885.38    260.29 o 
   4   4   5     3615.18     3143.91     60.70 o 
   5   4   5     6065.19     5590.18     95.91 o 
   6   4   5      183.31      250.82     23.35 o 
   7   4   5      262.34      230.12     23.83 o 
   8   4   5      195.87      164.04     27.14 o 
   9   4   5      593.38      600.23     41.28 o 
  10   4   5        7.93      -11.80     40.49 o 
  11   4   5     4355.89     4236.84    164.39 o 
  12   4   5      233.14      134.95     59.16 o 
  13   4   5      280.63      198.10     67.12 o 
  14   4   5      641.59      656.27     89.45 o 
 -11   5   5        2.14       45.12     60.62 o 
 -10   5   5     1264.01     1235.09    111.83 o 
  -9   5   5     1507.18     1456.02     87.13 o 
  -8   5   5       19.15      -49.22     55.77 o 
  -7   5   5     1415.43     1457.21     87.24 o 
  -6   5   5      753.39      779.94     55.36 o 
  -5   5   5       86.54       77.14     29.20 o 
  -4   5   5      143.98       91.80     26.27 o 
  -3   5   5    32894.05    32621.67    390.61 o 
  -2   5   5    23765.59    22962.39    267.57 o 
  -1   5   5      321.19      277.46     21.50 o 
   0   5   5    10451.17    10380.78    160.82 o 
   1   5   5      657.50      653.09     28.08 o 
   2   5   5     7895.78     7138.40    106.64 o 
   3   5   5     4878.17     4508.06     84.72 o 
   4   5   5     9267.83     8971.41    126.29 o 
   5   5   5      134.78      115.42     23.15 o 
   6   5   5    11122.08    11231.70    136.08 o 
   7   5   5      858.83      910.88     41.95 o 
   8   5   5     1864.80     1947.91     59.52 o 
   9   5   5     6824.14     6875.79    116.58 o 
  10   5   5        2.02       -2.55     28.72 o 
  11   5   5       57.67       32.30     43.41 o 
  12   5   5      995.93      957.06     73.18 o 
  13   5   5       11.89      -32.34     57.62 o 
  14   5   5      319.45      266.69     77.94 o 
 -10   6   5      198.44      159.36     59.60 o 
  -9   6   5      122.35       91.68     50.67 o 
  -8   6   5     5390.35     5152.70    142.77 o 
  -7   6   5       37.75       40.95     39.80 o 
  -6   6   5     1929.14     1842.60     90.35 o 
  -5   6   5      600.06      588.71     43.93 o 
  -4   6   5     2821.10     3030.81     85.61 o 
  -3   6   5     9093.84     9018.35    140.89 o 
  -2   6   5    46371.18    46163.23    494.79 o 
  -1   6   5    25894.57    25753.66    273.51 o 
   0   6   5      160.31      162.07     20.82 o 
   1   6   5    30197.66    30856.71    333.01 o 
   2   6   5    10718.15    10855.55    147.20 o 
   3   6   5     6775.16     6242.12    112.14 o 
   4   6   5      383.18      352.56     26.95 o 
   5   6   5     9181.00     9234.15    149.02 o 
   6   6   5     7937.90     7459.89    112.37 o 
   7   6   5     2034.06     1847.57     58.11 o 
   8   6   5      734.20      632.95     47.42 o 
   9   6   5       13.15       30.84     30.59 o 
  10   6   5     4929.20     4933.25    110.49 o 
  11   6   5      138.30      126.74     43.95 o 
  12   6   5      937.73      780.27     74.72 o 
  13   6   5      453.26      428.95     71.99 o 
  14   6   5        3.08       61.06     78.72 o 
  -9   7   5      242.44      240.11     49.92 o 
  -8   7   5      191.73      239.13     49.96 o 
  -7   7   5     1439.34     1455.39     78.09 o 
  -6   7   5        5.62        1.19     33.70 o 
  -5   7   5      800.79      766.13     47.79 o 
  -4   7   5     3008.82     2760.46     97.63 o 
  -3   7   5     3518.49     3556.30    103.25 o 
  -2   7   5     8200.46     8017.25    171.72 o 
  -1   7   5    21483.99    21107.38    266.91 o 
   0   7   5       77.53       36.47     18.88 o 
   1   7   5    12295.25    12375.49    169.79 o 
   2   7   5     9007.42     8781.74    144.03 o 
   3   7   5      767.77      824.60     42.82 o 
   4   7   5     1211.15     1297.55     54.74 o 
   5   7   5     2174.32     2203.15     59.86 o 
   6   7   5     9118.75     9251.91    137.46 o 
   7   7   5     5294.21     5309.75     97.26 o 
   8   7   5      710.51      638.02     43.10 o 
   9   7   5     1591.20     1635.23     64.01 o 
  10   7   5      284.89      330.61     44.55 o 
  11   7   5    13026.09    12742.57    210.96 o 
  12   7   5      397.13      470.92     66.26 o 
  13   7   5      763.16      803.16     81.58 o 
  14   7   5     2383.96     2460.33    123.61 o 
  -9   8   5      333.64      393.73    101.42 o 
  -8   8   5       69.54       81.96     94.36 o 
  -7   8   5     1606.82     1586.54    129.82 o 
  -6   8   5     1243.52     1266.70     97.95 o 
  -5   8   5     5853.98     5865.52    284.66 o 
  -4   8   5     8987.17     8544.44    231.78 o 
  -3   8   5     5830.23     5499.51    135.41 o 
  -2   8   5      193.00      218.29     43.91 o 
  -1   8   5       60.50       47.07     29.22 o 
   0   8   5     4463.95     4302.51    105.08 o 
   1   8   5       97.49       84.67     20.41 o 
   2   8   5      294.01      304.14     26.41 o 
   3   8   5     3091.06     3165.33     83.17 o 
   4   8   5     3946.25     3724.56     92.63 o 
   5   8   5       31.25       -2.48     24.71 o 
   6   8   5      127.87      144.95     25.12 o 
   7   8   5     4548.66     4493.46     88.49 o 
   8   8   5      923.12      922.76     48.32 o 
   9   8   5     2029.73     1935.91     68.69 o 
  10   8   5     1987.73     2041.68     78.72 o 
  11   8   5      232.69      239.47     47.70 o 
  12   8   5     5850.97     6209.94    195.58 o 
  13   8   5      680.19      767.22     79.76 o 
  14   8   5      158.98      151.13     69.20 o 
  -8   9   5     2387.92     2250.02    179.68 o 
  -7   9   5      609.43      614.28    105.54 o 
  -6   9   5       10.48        7.02     58.71 o 
  -5   9   5     1116.40     1023.55     97.02 o 
  -4   9   5    18843.64    17880.54    357.90 o 
  -3   9   5     1437.69     1566.58     81.53 o 
  -2   9   5      280.44      229.28     46.43 o 
  -1   9   5      202.16      203.70     40.19 o 
   0   9   5     5927.17     5475.39    127.30 o 
   1   9   5     1319.63     1328.49     79.52 o 
   2   9   5      776.61      817.30     44.78 o 
   3   9   5      526.76      494.47     41.60 o 
   4   9   5     1221.98     1192.37     58.15 o 
   5   9   5      544.41      532.30     39.57 o 
   6   9   5     4866.03     4627.30    101.16 o 
   7   9   5       18.57       31.27     26.63 o 
   8   9   5    12655.06    12732.80    174.14 o 
   9   9   5      201.34      268.50     38.81 o 
  10   9   5     4913.64     4746.84    135.14 o 
  11   9   5      563.39      625.86     57.70 o 
  12   9   5      127.14       93.59     48.15 o 
  13   9   5      408.57      397.27     61.27 o 
  14   9   5     1094.17     1043.51     93.71 o 
  -7  10   5     1419.31     1315.42    132.00 o 
  -6  10   5     1026.18      977.01    103.25 o 
  -5  10   5     2094.78     2115.80    120.18 o 
  -4  10   5      591.76      574.54     73.56 o 
  -3  10   5     5849.69     6050.04    239.22 o 
  -2  10   5     1091.69     1108.46     87.97 o 
  -1  10   5     1982.52     1915.57    115.49 o 
   0  10   5      244.50      271.77     42.98 o 
   1  10   5     4605.15     4406.75    115.06 o 
   2  10   5     3197.57     3164.72     96.34 o 
   3  10   5     4925.54     5087.62    157.79 o 
   4  10   5       55.88       56.10     32.31 o 
   5  10   5     5970.42     5934.87    132.61 o 
   6  10   5     1278.38     1216.11     55.66 o 
   7  10   5       76.83       90.44     43.88 o 
   8  10   5      723.43      774.12     61.42 o 
   9  10   5    17986.42    18445.34    245.13 o 
  10  10   5       88.84      137.63     38.68 o 
  11  10   5      881.64      923.24    107.94 o 
  12  10   5      105.99      174.82     49.38 o 
  13  10   5     3158.52     3350.10    120.18 o 
  14  10   5      122.72      147.14     67.99 o 
  -6  11   5      111.48        4.07     67.08 o 
  -5  11   5     1027.11     1161.49    134.51 o 
  -4  11   5      570.47      507.67     90.46 o 
  -3  11   5      150.95       70.38     54.23 o 
  -2  11   5     1407.67     1341.38    100.58 o 
  -1  11   5     1222.80     1244.46     92.96 o 
   0  11   5     1533.58     1513.58    116.86 o 
   1  11   5       11.96       -3.78     31.51 o 
   2  11   5       22.40       -2.03     35.85 o 
   3  11   5     1343.45     1366.24     62.91 o 
   4  11   5    12982.46    12759.08    184.91 o 
   5  11   5       69.94       75.19     29.95 o 
   6  11   5     2548.86     2540.58    108.33 o 
   7  11   5     2454.49     2594.42     88.56 o 
   8  11   5      590.89      651.16     56.78 o 
   9  11   5      978.65      864.07     66.57 o 
  10  11   5    13976.73    14044.76    249.64 o 
  11  11   5     1531.75     1503.07    141.79 o 
  12  11   5      265.85      160.65     74.88 o 
  13  11   5       92.06      112.87     50.50 o 
  -5  12   5      113.81       48.25     72.32 o 
  -4  12   5      275.54      191.12     90.43 o 
  -3  12   5      406.07      366.99     72.88 o 
  -2  12   5      886.87      752.05    105.44 o 
  -1  12   5        5.06      -52.78     46.37 o 
   0  12   5     2431.60     2386.74    110.63 o 
   1  12   5        0.33       59.17     43.31 o 
   2  12   5     2347.03     2578.29    123.58 o 
   3  12   5      404.48      376.23     57.08 o 
   4  12   5      317.10      286.72     33.65 o 
   5  12   5     8423.31     8534.45    155.73 o 
   6  12   5     1484.91     1524.74     69.12 o 
   7  12   5      233.28      285.01     44.19 o 
   8  12   5     1634.20     1655.55     78.90 o 
   9  12   5      137.89      121.51     45.70 o 
  10  12   5      386.96      404.73     65.50 o 
  11  12   5     1909.09     2156.89    103.51 o 
  12  12   5      703.79      673.41     76.81 o 
  13  12   5      360.98      348.82     72.54 o 
  -4  13   5       40.84      -39.44     62.58 o 
  -3  13   5        7.09       33.28     60.08 o 
  -2  13   5     4112.20     4122.56    157.91 o 
  -1  13   5     1029.14      876.29     94.59 o 
   0  13   5      123.61      131.91     53.30 o 
   1  13   5     4826.05     4580.31    159.89 o 
   2  13   5      666.62      588.61     68.86 o 
   3  13   5     5813.93     5669.40    161.69 o 
   4  13   5     1645.11     1559.40     91.60 o 
   5  13   5        0.71       45.83     52.26 o 
   6  13   5     1093.60     1051.39     74.66 o 
   7  13   5     3945.09     3962.83    108.83 o 
   8  13   5     1806.59     1953.17     86.10 o 
   9  13   5     1597.69     1759.33     86.17 o 
  10  13   5      514.02      388.09     61.41 o 
  11  13   5      384.49      310.74     62.50 o 
  12  13   5      490.51      436.63     94.38 o 
  -2  14   5      108.87      146.32     64.35 o 
  -1  14   5     3083.25     3020.42    162.43 o 
   0  14   5     1847.80     1987.95    112.37 o 
   1  14   5      420.39      384.43     85.89 o 
   2  14   5     7400.30     6980.81    191.81 o 
   3  14   5     2390.18     2559.21    166.26 o 
   4  14   5     4763.26     4758.21    154.78 o 
   5  14   5      634.15      576.21     71.83 o 
   6  14   5      777.48      806.68     89.71 o 
   7  14   5      635.84      661.62     75.47 o 
   8  14   5     1377.54     1551.47     76.49 o 
   9  14   5       57.53       80.87     45.70 o 
  10  14   5      757.41      748.69     70.74 o 
  11  14   5     3284.53     3488.54    229.24 o 
   0  15   5     2457.86     2404.63    138.92 o 
   1  15   5        6.87      -44.72     52.85 o 
   2  15   5     1333.02     1374.67    100.85 o 
   3  15   5     5277.16     5730.16    177.26 o 
   4  15   5     1456.39     1653.69    103.85 o 
   5  15   5      682.45      574.84     75.85 o 
   6  15   5      912.79     1006.82     90.37 o 
   7  15   5      368.47      290.03     78.99 o 
   8  15   5       67.00       32.93     57.15 o 
   9  15   5      707.75      758.88     60.39 o 
  10  15   5      814.73      900.01    104.17 o 
   3  16   5      629.38      579.99     80.39 o 
   4  16   5      280.69      245.42     66.39 o 
   5  16   5      214.86      184.18     70.93 o 
   6  16   5        3.95      -28.64     58.22 o 
   7  16   5      234.64      268.46     70.92 o 
  -8 -15   6      231.44      213.86     68.64 o 
  -7 -15   6     2978.58     2822.44    187.30 o 
  -6 -15   6      649.92      638.86    306.16 o 
  -5 -15   6       87.97        4.63    124.38 o 
  -4 -15   6      385.94      320.75    120.35 o 
  -3 -15   6     2486.39     2742.31    408.75 o 
  -2 -15   6     8872.11     9550.38    266.24 o 
  -1 -15   6      497.16      679.36    163.06 o 
 -10 -14   6       76.34       58.20     71.91 o 
  -9 -14   6      154.78      164.31     72.54 o 
  -8 -14   6      199.26      182.06     67.09 o 
  -7 -14   6      485.29      384.14     68.73 o 
  -6 -14   6     5842.87     6003.83    173.35 o 
  -5 -14   6      411.38      545.02    114.00 o 
  -4 -14   6      162.85      161.45     75.48 o 
  -3 -14   6     5378.29     5919.05    232.49 o 
  -2 -14   6     1930.88     2072.25    128.54 o 
  -1 -14   6     4124.34     4350.45    188.34 o 
   0 -14   6      188.54      299.69     92.66 o 
   1 -14   6      504.15      451.09    170.43 o 
 -11 -13   6     1768.34     1611.33    150.28 o 
 -10 -13   6       55.28      106.55     68.03 o 
  -9 -13   6       37.22      -41.02     56.85 o 
  -8 -13   6     3253.74     3470.98    151.52 o 
  -7 -13   6     1059.73     1200.56     93.47 o 
  -6 -13   6       87.27       89.92     49.52 o 
  -5 -13   6     6691.02     6846.82    173.57 o 
  -4 -13   6      953.49      908.25     98.59 o 
  -3 -13   6      153.22      124.12     56.01 o 
  -2 -13   6      510.83      517.02     76.98 o 
  -1 -13   6     2284.15     2289.63    126.89 o 
   0 -13   6      596.07      595.03     87.23 o 
   1 -13   6      178.73       61.27    107.71 o 
   2 -13   6       65.78      130.46     86.69 o 
   3 -13   6      664.59      615.60     77.67 o 
 -12 -12   6      465.05      355.27     70.20 o 
 -11 -12   6      744.86      733.92     74.12 o 
 -10 -12   6     1242.44     1153.73     76.04 o 
  -9 -12   6     1907.87     1961.03    123.80 o 
  -8 -12   6      157.15      250.52     65.14 o 
  -7 -12   6     6357.51     6063.83    206.62 o 
  -6 -12   6     1078.32     1081.43     79.79 o 
  -5 -12   6     1958.02     2145.66     86.86 o 
  -4 -12   6     4932.68     5242.10    199.48 o 
  -3 -12   6     2592.05     2611.41    120.46 o 
  -2 -12   6       86.44       20.55     59.09 o 
  -1 -12   6      935.72     1159.72     91.99 o 
   0 -12   6      497.57      471.01     74.02 o 
   1 -12   6      610.25      718.55    102.00 o 
   2 -12   6      441.63      397.57     72.04 o 
   3 -12   6      515.76      600.22     83.33 o 
   4 -12   6      316.88      211.01     79.44 o 
 -12 -11   6     3381.47     3470.68    144.70 o 
 -11 -11   6      117.22       52.10     53.26 o 
 -10 -11   6     3484.27     3513.28    124.09 o 
  -9 -11   6     7781.72     8096.37    179.77 o 
  -8 -11   6     8115.59     7780.65    287.73 o 
  -7 -11   6      386.96      446.31     65.97 o 
  -6 -11   6      239.31      246.86     46.56 o 
  -5 -11   6       99.37       66.49     33.82 o 
  -4 -11   6     3375.64     3435.75     88.82 o 
  -3 -11   6     4780.10     4757.31    161.39 o 
  -2 -11   6      240.25      256.14     48.82 o 
  -1 -11   6      991.31     1109.03     65.94 o 
   0 -11   6     4213.17     4323.69    163.07 o 
   1 -11   6       86.90       57.87     70.39 o 
   2 -11   6     1422.53     1483.69     80.71 o 
   3 -11   6       79.53      155.73     49.82 o 
   4 -11   6     3124.29     3121.08    123.61 o 
   5 -11   6      207.00      162.14     57.81 o 
   6 -11   6     2910.88     2940.26    212.71 o 
 -13 -10   6     2503.79     2571.71    135.98 o 
 -12 -10   6      595.23      687.07     85.26 o 
 -11 -10   6     1370.43     1247.15     92.88 o 
 -10 -10   6      386.37      348.10     60.08 o 
  -9 -10   6     8944.87     8619.55    312.97 o 
  -8 -10   6     5783.77     5959.09    142.90 o 
  -7 -10   6      455.77      474.56     58.16 o 
  -6 -10   6      223.64      189.20     39.07 o 
  -5 -10   6      582.66      548.38     45.11 o 
  -4 -10   6     1435.76     1319.77     48.15 o 
  -3 -10   6     2142.77     2065.84    107.63 o 
  -2 -10   6     6444.25     6679.54    148.60 o 
  -1 -10   6     2228.91     2082.80     85.04 o 
   0 -10   6      239.03      278.95     41.58 o 
   1 -10   6     5518.64     5565.20    124.35 o 
   2 -10   6      552.42      537.71     52.11 o 
   3 -10   6     5181.94     4953.15    143.78 o 
   4 -10   6      665.83      510.71     74.53 o 
   5 -10   6     3739.26     3762.75    162.36 o 
   6 -10   6      926.26      818.23    123.88 o 
   7 -10   6      335.89      279.15     99.46 o 
 -13  -9   6       71.00       23.82     62.60 o 
 -12  -9   6     1272.71     1339.07    102.65 o 
 -11  -9   6     3419.45     3305.93    181.75 o 
 -10  -9   6     1086.68      903.28     87.60 o 
  -9  -9   6      813.33      740.75     67.19 o 
  -8  -9   6     4330.91     4446.83    113.93 o 
  -7  -9   6      511.11      527.54     44.11 o 
  -6  -9   6     1760.89     1707.02     55.14 o 
  -5  -9   6     4375.16     4229.20    198.54 o 
  -4  -9   6      250.94      264.79     28.03 o 
  -3  -9   6     3076.79     3029.00     62.16 o 
  -2  -9   6       72.88       -9.73     33.04 o 
  -1  -9   6     1047.62     1118.70     62.03 o 
   0  -9   6     6572.28     6895.58    135.59 o 
   1  -9   6     1580.80     1687.97     48.68 o 
   2  -9   6     2271.38     2085.31     89.46 o 
   3  -9   6     1219.56     1205.56     67.90 o 
   4  -9   6     8142.52     8140.83    301.46 o 
   5  -9   6       44.96       41.44     57.45 o 
   6  -9   6     2183.78     2177.30    139.62 o 
   7  -9   6      350.84      401.97     86.22 o 
   8  -9   6       19.83       15.35     84.98 o 
 -13  -8   6      114.70      134.92     57.04 o 
 -12  -8   6     1011.45      838.12     69.07 o 
 -11  -8   6      353.19      286.69     48.48 o 
 -10  -8   6    11910.21    12438.90    226.19 o 
  -9  -8   6     7243.29     6817.29    148.54 o 
  -8  -8   6      562.65      544.97     49.76 o 
  -7  -8   6      946.89      911.04     53.99 o 
  -6  -8   6      614.75      707.61     40.31 o 
  -5  -8   6      146.31      128.96     17.60 o 
  -4  -8   6     1743.90     1717.24     64.19 o 
  -3  -8   6     8657.02     8614.33    121.72 o 
  -2  -8   6    13405.63    14001.38    425.66 o 
  -1  -8   6      720.08      759.34     49.69 o 
   0  -8   6      268.87      239.44     34.27 o 
   1  -8   6      282.47      297.04     28.49 o 
   2  -8   6     5812.10     5837.43    113.07 o 
   3  -8   6      458.43      411.13     46.15 o 
   4  -8   6     2483.68     2564.44    148.52 o 
   5  -8   6     3429.03     3722.12    150.10 o 
   6  -8   6     1308.08     1167.40    109.78 o 
   7  -8   6       28.48      179.41     85.14 o 
   8  -8   6     1661.54     1703.88    191.62 o 
   9  -8   6      612.54      764.03    133.61 o 
 -13  -7   6     1888.43     2016.77    104.27 o 
 -12  -7   6       84.68       61.01     51.14 o 
 -11  -7   6     4241.26     4350.48    168.34 o 
 -10  -7   6      725.79      713.94     59.76 o 
  -9  -7   6     7393.74     7460.84    143.99 o 
  -8  -7   6     7095.12     7243.35    148.43 o 
  -7  -7   6     4871.00     5063.65    102.26 o 
  -6  -7   6      138.75      109.17     24.97 o 
  -5  -7   6      375.24      396.74     25.48 o 
  -4  -7   6     1354.80     1496.74     62.76 o 
  -3  -7   6     2229.13     2302.75     53.92 o 
  -2  -7   6    16876.10    16928.58    197.20 o 
  -1  -7   6    24347.34    24533.57    426.90 o 
   0  -7   6      147.24      177.21     31.40 o 
   1  -7   6     8394.55     8577.19    109.04 o 
   2  -7   6        6.62      -12.54     19.80 o 
   3  -7   6    19968.73    20645.25    290.62 o 
   4  -7   6       42.28       76.64     40.87 o 
   5  -7   6       80.89      118.14     48.85 o 
   6  -7   6      223.33      164.48     77.95 o 
   7  -7   6     1181.27     1202.36    108.63 o 
   8  -7   6        8.75       43.33    109.54 o 
   9  -7   6     1113.99     1032.77    122.43 o 
 -14  -6   6     2035.24     2103.95    128.56 o 
 -13  -6   6      357.19      299.24     75.10 o 
 -12  -6   6      323.32      246.78     54.66 o 
 -11  -6   6      117.95       90.05     43.36 o 
 -10  -6   6     3868.46     3935.31     97.66 o 
  -9  -6   6      636.38      758.27     47.77 o 
  -8  -6   6      229.00      199.72     28.41 o 
  -7  -6   6     7215.64     7338.21    127.22 o 
  -6  -6   6     3569.51     3452.79     80.61 o 
  -5  -6   6       56.21       57.26     18.74 o 
  -4  -6   6     5926.04     6070.95    103.43 o 
  -3  -6   6      679.30      714.23     28.43 o 
  -2  -6   6    12216.62    12210.14    158.96 o 
  -1  -6   6    17150.98    17524.71    309.22 o 
   0  -6   6    11121.29    11463.58    126.14 o 
   1  -6   6      114.88      116.09     15.72 o 
   2  -6   6    15829.11    15873.34    197.25 o 
   3  -6   6       91.08       96.98     24.70 o 
   4  -6   6     6386.35     6544.24    197.61 o 
   5  -6   6     3408.86     3233.78    128.92 o 
   6  -6   6      286.23      298.48     60.30 o 
   7  -6   6      952.02      689.15    124.32 o 
   8  -6   6       97.05       93.36     86.20 o 
   9  -6   6      346.40      266.00     92.01 o 
  10  -6   6      381.41      234.38     98.68 o 
 -14  -5   6       66.07       65.75     88.81 o 
 -13  -5   6       53.89       74.93     66.38 o 
 -12  -5   6      387.51      299.28     70.68 o 
 -11  -5   6      364.94      418.82     54.54 o 
 -10  -5   6      705.36      724.27     63.18 o 
  -9  -5   6       67.60       20.66     30.86 o 
  -8  -5   6       35.02       22.46     24.56 o 
  -7  -5   6       35.31       21.50     21.30 o 
  -6  -5   6     5589.84     5437.56     81.54 o 
  -5  -5   6     1452.69     1397.36     42.59 o 
  -4  -5   6     5860.73     6068.24     86.12 o 
  -3  -5   6    10433.19    10209.88    101.88 o 
  -2  -5   6      891.43     1012.45     64.85 o 
  -1  -5   6     2747.26     2466.68     44.59 o 
   0  -5   6    18903.49    18920.83    197.63 o 
   1  -5   6        5.65        2.93     12.15 o 
   2  -5   6      367.01      424.38     39.58 o 
   3  -5   6    12602.95    13553.47    171.97 o 
   4  -5   6      385.71      435.02     54.00 o 
   5  -5   6     2430.11     2497.59     93.42 o 
   6  -5   6     5196.51     5230.25    171.47 o 
   7  -5   6      149.06      100.80    112.96 o 
   8  -5   6       52.88       11.11     58.61 o 
   9  -5   6       16.83       99.46     73.66 o 
  10  -5   6      194.22       54.60     88.37 o 
  11  -5   6        8.29        0.52     93.95 o 
 -14  -4   6       23.34     -152.45    117.90 o 
 -13  -4   6       25.80      -14.49     62.38 o 
 -12  -4   6      147.01       39.77     57.62 o 
 -11  -4   6      945.01      949.73     74.40 o 
 -10  -4   6     4921.79     4993.31    120.46 o 
  -9  -4   6     2168.57     2121.13     70.52 o 
  -8  -4   6      359.95      349.57     34.37 o 
  -7  -4   6      116.10      110.97     24.20 o 
  -6  -4   6      399.17      480.55     27.25 o 
  -5  -4   6    17962.33    17731.72    171.87 o 
  -4  -4   6     4485.43     4160.72     52.63 o 
  -3  -4   6     6133.20     5628.59     79.39 o 
  -2  -4   6    12720.81    12477.41    116.00 o 
  -1  -4   6     1115.11     1131.61     29.20 o 
   0  -4   6     4364.98     4627.12     60.17 o 
   1  -4   6    10478.91     9718.96    108.32 o 
   2  -4   6        1.60      -16.00     14.53 o 
   3  -4   6        1.06      -17.32     17.58 o 
   4  -4   6       55.99       35.06     25.34 o 
   5  -4   6     2745.89     2891.45     95.11 o 
   6  -4   6       22.18        7.13     35.38 o 
   7  -4   6      178.23      201.20     45.83 o 
   8  -4   6     1645.47     1660.16     92.73 o 
   9  -4   6      153.30       75.35     47.57 o 
  10  -4   6     4114.79     4058.56    146.31 o 
  11  -4   6       46.87       97.11     97.30 o 
 -13  -3   6      484.46      490.76    104.58 o 
 -12  -3   6      294.02      388.31     66.79 o 
 -11  -3   6      368.96      331.96     58.31 o 
 -10  -3   6      609.95      710.46     53.67 o 
  -9  -3   6     3956.82     4119.44     89.20 o 
  -8  -3   6     3032.63     2882.29     71.76 o 
  -7  -3   6    14262.36    14216.08    159.45 o 
  -6  -3   6      225.44      233.02     29.43 o 
  -5  -3   6     3015.24     2919.01     51.70 o 
  -4  -3   6    18422.15    17802.83    185.75 o 
  -3  -3   6    10871.98    10119.41    110.12 o 
  -2  -3   6     6901.71     6575.52     77.92 o 
  -1  -3   6      813.84      835.02     20.24 o 
   0  -3   6     2002.96     2222.02     35.40 o 
   1  -3   6    13251.80    13409.42    131.81 o 
   2  -3   6    18928.68    18829.26    191.02 o 
   3  -3   6     7547.34     7552.03    107.24 o 
   4  -3   6      260.90      339.16     31.22 o 
   5  -3   6     5316.09     5355.87    109.27 o 
   6  -3   6     1060.82      972.22     50.31 o 
   7  -3   6       84.65      125.11     35.67 o 
   8  -3   6      796.34      682.85     54.07 o 
   9  -3   6     6382.88     6471.73    165.70 o 
  10  -3   6      379.43      389.06     67.58 o 
  11  -3   6     4992.23     5067.88    161.81 o 
  12  -3   6      187.96      220.16     82.50 o 
 -13  -2   6       67.75      111.46     94.78 o 
 -12  -2   6      223.89      177.99    125.74 o 
 -11  -2   6      170.28      182.17     69.73 o 
 -10  -2   6       11.11       48.41     41.00 o 
  -9  -2   6     1773.96     1755.03     61.50 o 
  -8  -2   6    18911.82    19152.06    219.13 o 
  -7  -2   6    10568.58    10637.99    139.36 o 
  -6  -2   6     4565.39     4535.53     83.24 o 
  -5  -2   6     7843.94     7659.00    100.07 o 
  -4  -2   6    18287.53    17719.05    168.42 o 
  -3  -2   6    25593.41    25445.35    221.19 o 
  -2  -2   6     6788.79     6816.87     74.09 o 
  -1  -2   6     6922.74     7305.96     80.34 o 
   0  -2   6       25.70       12.65      9.54 o 
   1  -2   6      178.51      182.91     12.12 o 
   2  -2   6    13284.62    13540.53    147.23 o 
   3  -2   6    12868.03    13045.88    137.32 o 
   4  -2   6    33546.47    33355.10    330.70 o 
   5  -2   6       19.14      -20.58     18.83 o 
   6  -2   6     4983.16     4843.14    127.55 o 
   7  -2   6     1522.93     1452.16     65.14 o 
   8  -2   6     1420.76     1446.07     69.44 o 
   9  -2   6     1114.14      973.25     66.64 o 
  10  -2   6    14021.51    14623.44    286.84 o 
  11  -2   6      442.70      530.11     88.39 o 
  12  -2   6      376.87      329.88     80.52 o 
 -13  -1   6      420.52      530.50    111.75 o 
 -12  -1   6       10.68       -2.05     82.71 o 
 -11  -1   6       87.41       60.02     76.58 o 
 -10  -1   6    10085.77    10341.15    227.83 o 
  -9  -1   6      382.14      311.41     44.34 o 
  -8  -1   6     1572.99     1576.70     56.37 o 
  -7  -1   6    18177.12    18328.52    194.35 o 
  -6  -1   6      107.37      106.66     24.21 o 
  -5  -1   6      559.67      507.10     24.69 o 
  -4  -1   6     7737.38     7757.21     97.26 o 
  -3  -1   6    14511.95    14916.51    150.25 o 
  -2  -1   6     2521.97     2553.66     47.65 o 
  -1  -1   6     1980.65     2079.96     35.15 o 
   0  -1   6     1699.53     1766.30     27.95 o 
   1  -1   6     7540.98     8362.72     85.70 o 
   2  -1   6       20.98      -12.08     10.60 o 
   3  -1   6     2102.80     2098.82     39.36 o 
   4  -1   6    10568.35    11295.63    126.96 o 
   5  -1   6    33491.29    33070.38    333.05 o 
   6  -1   6      138.65       92.51     23.95 o 
   7  -1   6     2831.92     2737.39     84.56 o 
   8  -1   6     1329.18     1275.97     67.56 o 
   9  -1   6     2860.95     2671.21     96.40 o 
  10  -1   6      366.36      348.78     56.21 o 
  11  -1   6     5780.06     5635.40    174.86 o 
  12  -1   6      197.29      134.93     84.83 o 
  13  -1   6      742.23      977.07    123.90 o 
 -13   0   6       79.74       84.09     93.72 o 
 -12   0   6     1204.75     1055.51    117.06 o 
 -11   0   6     2089.06     1952.88    127.79 o 
 -10   0   6      373.09      236.52     78.92 o 
  -9   0   6    16339.05    16285.31    435.30 o 
  -8   0   6     1884.13     1969.27     72.56 o 
  -7   0   6     2981.70     2989.77     72.47 o 
  -6   0   6     5613.63     5421.14     83.32 o 
  -5   0   6     1345.10     1258.90     36.41 o 
  -4   0   6     4455.93     4231.61     60.30 o 
  -3   0   6     3174.88     3416.20     51.38 o 
  -2   0   6      376.00      491.66     19.44 o 
  -1   0   6    11550.56    11964.55    118.06 o 
   0   0   6    12534.25    13253.17    127.26 o 
   1   0   6    10987.85    11508.60    114.01 o 
   2   0   6     2645.57     2898.55     44.74 o 
   3   0   6    39871.45    40746.11    364.92 o 
   4   0   6       31.82       12.03     14.45 o 
   5   0   6       61.29       97.37     19.13 o 
   6   0   6     8433.76     8047.42    110.25 o 
   7   0   6     3522.82     3392.73     77.03 o 
   8   0   6      207.89      120.52     32.50 o 
   9   0   6     6226.25     6468.50    167.50 o 
  10   0   6     2033.18     1784.28     86.61 o 
  11   0   6      917.52      912.33    103.57 o 
  12   0   6      248.21      181.26     86.33 o 
  13   0   6       51.55       88.43     88.96 o 
 -12   1   6        7.20      115.64    110.04 o 
 -11   1   6     2505.37     2885.94    136.61 o 
 -10   1   6     6294.32     6699.39    186.33 o 
  -9   1   6       19.47       -1.25     50.72 o 
  -8   1   6    12746.86    12902.89    220.22 o 
  -7   1   6     1353.30     1369.59     54.08 o 
  -6   1   6    18336.45    18055.08    213.19 o 
  -5   1   6     9086.25     9036.62    128.69 o 
  -4   1   6      546.66      529.39     25.20 o 
  -3   1   6     9973.14     9800.32    111.88 o 
  -2   1   6     3318.95     3033.84     47.99 o 
  -1   1   6       79.18       37.37     15.84 o 
   0   1   6     7805.71     8112.56     85.84 o 
   1   1   6     9879.20    10596.18    115.42 o 
   2   1   6    77740.05    82015.88    753.17 o 
   3   1   6     7927.88     7649.61     97.98 o 
   4   1   6    69966.89    69823.29    572.54 o 
   5   1   6     1140.07     1198.38     33.17 o 
   6   1   6     5993.66     5996.18     81.29 o 
   7   1   6     1934.82     1923.19     49.63 o 
   8   1   6    11212.86    10916.71    156.80 o 
   9   1   6       16.82        2.89     29.87 o 
  10   1   6     1898.08     2012.51     81.19 o 
  11   1   6     1152.68     1026.94    105.66 o 
  12   1   6      871.19      861.53     90.01 o 
  13   1   6       26.86       68.57     92.72 o 
 -12   2   6      567.96      507.46    163.89 o 
 -11   2   6     2182.67     2302.42    151.51 o 
 -10   2   6     1791.34     2001.07    158.42 o 
  -9   2   6     4587.50     4857.86    136.32 o 
  -8   2   6       88.02       85.85     42.03 o 
  -7   2   6       17.33      -30.15     28.70 o 
  -6   2   6     5923.89     5971.75    107.24 o 
  -5   2   6     8804.14     8662.98    102.29 o 
  -4   2   6     2606.88     2477.19     48.34 o 
  -3   2   6     8623.70     8969.08    106.63 o 
  -2   2   6     3132.93     3009.44     65.12 o 
  -1   2   6    22424.05    22427.30    248.42 o 
   0   2   6      342.98      368.13     17.97 o 
   1   2   6     1806.50     2040.82     41.83 o 
   2   2   6     9323.55     9817.33    120.29 o 
   3   2   6    37167.68    37333.47    316.31 o 
   4   2   6      498.20      368.96     23.11 o 
   5   2   6    48753.83    48306.76    452.33 o 
   6   2   6     4256.68     4209.84     65.67 o 
   7   2   6     7429.82     7090.33     90.55 o 
   8   2   6      857.85      869.48     39.92 o 
   9   2   6     4346.99     4256.55     92.13 o 
  10   2   6     1438.27     1472.46     89.56 o 
  11   2   6        8.35      -25.26     46.57 o 
  12   2   6     4194.23     4349.53    141.38 o 
  13   2   6      512.97      521.62     86.32 o 
  14   2   6      360.49      473.18    116.40 o 
 -12   3   6      703.49      672.14    128.42 o 
 -11   3   6      818.90      945.77    114.87 o 
 -10   3   6      618.07      598.31     97.69 o 
  -9   3   6     1151.64      969.01     74.46 o 
  -8   3   6      335.76      343.17     51.62 o 
  -7   3   6     1031.09      960.99     63.27 o 
  -6   3   6     2770.21     2710.78     80.07 o 
  -5   3   6     5428.09     5284.05     89.05 o 
  -4   3   6      353.40      380.43     32.52 o 
  -3   3   6     1125.34     1291.48     46.64 o 
  -2   3   6    11399.31    11620.58    152.41 o 
  -1   3   6     7826.70     7583.90    117.53 o 
   0   3   6    10585.09    10538.55    114.92 o 
   1   3   6     8571.79     8510.77    101.58 o 
   2   3   6     9884.85    10075.46    118.04 o 
   3   3   6      146.80      158.09     18.02 o 
   4   3   6     6978.16     6473.20     80.76 o 
   5   3   6    14127.61    13806.99    152.65 o 
   6   3   6     4363.78     4172.84     64.92 o 
   7   3   6     1689.71     1678.52     45.10 o 
   8   3   6     8246.75     8028.71    102.75 o 
   9   3   6     1160.99     1031.44     51.60 o 
  10   3   6      313.18      217.45     42.34 o 
  11   3   6     1932.18     1957.82     93.74 o 
  12   3   6       48.85      -19.51     69.59 o 
  13   3   6     2425.94     2592.37    120.70 o 
  14   3   6       94.42      123.28     72.74 o 
 -11   4   6      169.09      159.72     91.24 o 
 -10   4   6      497.23      386.86     80.20 o 
  -9   4   6      162.52      100.43     51.42 o 
  -8   4   6        5.50      -18.76     39.84 o 
  -7   4   6     1116.48     1110.22     68.19 o 
  -6   4   6     3830.25     3625.40    102.63 o 
  -5   4   6     5831.29     5784.22    113.15 o 
  -4   4   6     5149.39     5031.95     88.63 o 
  -3   4   6      426.93      341.98     29.83 o 
  -2   4   6        2.56        2.60     18.52 o 
  -1   4   6     3645.87     3398.69     68.58 o 
   0   4   6    14182.06    13541.62    144.73 o 
   1   4   6     1582.45     1569.30     36.01 o 
   2   4   6    16742.55    16310.91    199.49 o 
   3   4   6     1568.61     1396.72     38.69 o 
   4   4   6      650.29      739.64     31.86 o 
   5   4   6      968.66     1090.37     43.57 o 
   6   4   6     8006.56     7682.52     99.42 o 
   7   4   6     4119.56     4075.23     68.93 o 
   8   4   6     2319.05     2322.34     59.79 o 
   9   4   6      221.13      163.53     31.52 o 
  10   4   6      356.31      274.21     44.16 o 
  11   4   6     2504.01     2427.01    101.49 o 
  12   4   6      286.24      245.04     62.47 o 
  13   4   6     1462.97     1647.25    103.60 o 
  14   4   6     4242.05     4552.35    159.17 o 
 -11   5   6     1414.42     1246.06    141.41 o 
 -10   5   6     1344.91     1437.65     93.86 o 
  -9   5   6       28.04       16.80     47.86 o 
  -8   5   6     2640.78     2732.12    177.80 o 
  -7   5   6      698.24      785.25     61.20 o 
  -6   5   6      531.27      573.51     48.54 o 
  -5   5   6     1824.82     1682.86     71.67 o 
  -4   5   6    12125.12    11792.90    190.57 o 
  -3   5   6    22919.24    22619.21    277.23 o 
  -2   5   6     1762.67     1597.62     56.44 o 
  -1   5   6     2078.56     2357.15     59.26 o 
   0   5   6      563.89      460.76     26.55 o 
   1   5   6    14008.85    13698.27    162.21 o 
   2   5   6    14907.44    15106.13    170.11 o 
   3   5   6    15875.50    15436.31    187.57 o 
   4   5   6      110.07       66.36     19.29 o 
   5   5   6      103.10      155.36     25.19 o 
   6   5   6     6805.85     6758.13    106.24 o 
   7   5   6     5953.06     5976.32     96.45 o 
   8   5   6    12297.19    11986.04    156.92 o 
   9   5   6     2331.89     2422.29     71.02 o 
  10   5   6     1433.46     1540.46     58.38 o 
  11   5   6      263.20      214.35     64.51 o 
  12   5   6      476.99      461.80     66.41 o 
  13   5   6       75.70      106.70     63.97 o 
  14   5   6     3417.52     3680.63    147.03 o 
 -10   6   6      207.30      251.87     71.09 o 
  -9   6   6     1234.54      956.96     86.35 o 
  -8   6   6      765.59      653.32     72.53 o 
  -7   6   6     3824.42     3657.07    132.93 o 
  -6   6   6       10.43       34.11     37.00 o 
  -5   6   6     1306.07     1294.81    105.03 o 
  -4   6   6     1639.83     1597.03     62.41 o 
  -3   6   6    21331.40    20888.03    285.34 o 
  -2   6   6    35815.16    35035.07    390.91 o 
  -1   6   6      962.66      960.94     32.00 o 
   0   6   6     8881.70     9006.02    115.77 o 
   1   6   6     2156.27     2091.61     77.81 o 
   2   6   6     5102.24     4876.44    107.05 o 
   3   6   6     3311.38     3168.58     65.39 o 
   4   6   6     8848.73     8639.02    127.01 o 
   5   6   6    11487.27    11021.99    156.20 o 
   6   6   6      204.57      255.32     38.13 o 
   7   6   6      402.74      420.85     33.70 o 
   8   6   6     2052.34     1954.97     59.39 o 
   9   6   6    17175.49    16976.09    224.36 o 
  10   6   6     1500.34     1644.40     69.47 o 
  11   6   6     4063.93     4049.69    164.08 o 
  12   6   6       45.82       39.10     50.85 o 
  13   6   6       37.45      100.05     71.05 o 
  14   6   6      601.03      600.57     96.93 o 
  -9   7   6       54.97       56.15     53.60 o 
  -8   7   6      927.89      890.45     74.31 o 
  -7   7   6      315.56      314.45     53.56 o 
  -6   7   6     2581.36     2624.69     92.03 o 
  -5   7   6     1825.71     1836.83     81.87 o 
  -4   7   6      203.65      149.86     32.33 o 
  -3   7   6     4596.54     4612.66     92.21 o 
  -2   7   6    15731.90    15159.19    265.98 o 
  -1   7   6     8700.52     8761.10    161.15 o 
   0   7   6      214.11      211.71     24.79 o 
   1   7   6      720.55      718.09     39.94 o 
   2   7   6       46.10       53.43     22.89 o 
   3   7   6      804.68      817.86     35.11 o 
   4   7   6     2171.45     2249.90     58.15 o 
   5   7   6     2794.90     2745.75     68.47 o 
   6   7   6    11097.60    10970.28    163.42 o 
   7   7   6      176.57      132.13     28.80 o 
   8   7   6       18.01       40.50     28.30 o 
   9   7   6      849.12      684.50     48.41 o 
  10   7   6    20739.99    21050.54    286.91 o 
  11   7   6      921.95     1036.89     68.10 o 
  12   7   6     2430.80     2368.04    106.54 o 
  13   7   6     1111.03     1141.76     91.12 o 
  14   7   6      662.19      709.32     86.35 o 
  -9   8   6      582.05      594.93    148.25 o 
  -8   8   6     2548.36     2516.21    169.22 o 
  -7   8   6      373.48      287.80     84.05 o 
  -6   8   6     1141.83     1224.42    100.14 o 
  -5   8   6     5391.64     5062.59    160.54 o 
  -4   8   6     7000.24     6977.02    164.99 o 
  -3   8   6     1567.06     1602.51     88.29 o 
  -2   8   6     1231.73     1222.46     73.55 o 
  -1   8   6     3802.48     3790.00    104.49 o 
   0   8   6      923.76      885.88     52.88 o 
   1   8   6      384.17      460.32     35.21 o 
   2   8   6      755.78      749.78     41.16 o 
   3   8   6     3459.20     3379.67     87.48 o 
   4   8   6     2104.36     1996.77     71.61 o 
   5   8   6       68.25       63.51     23.06 o 
   6   8   6     3520.60     3408.12     77.85 o 
   7   8   6     3101.11     2977.45     73.17 o 
   8   8   6     3162.56     3304.27     88.49 o 
   9   8   6      231.40      163.41     35.77 o 
  10   8   6        9.17        6.15     35.07 o 
  11   8   6     5915.42     6356.18    143.77 o 
  12   8   6     1244.45     1363.88    106.19 o 
  13   8   6       10.00       48.09     57.96 o 
  14   8   6     1880.47     1962.55    113.78 o 
  -8   9   6      168.78       87.10     81.18 o 
  -7   9   6      136.24      178.37    121.55 o 
  -6   9   6     2122.93     1966.29    121.92 o 
  -5   9   6     8501.58     8243.90    220.15 o 
  -4   9   6     5028.26     4863.27    158.52 o 
  -3   9   6      851.05      946.66     76.31 o 
  -2   9   6     2614.51     2278.12    132.85 o 
  -1   9   6    10285.30    10132.37    191.99 o 
   0   9   6      800.36      894.01     57.64 o 
   1   9   6       76.19       89.86     31.13 o 
   2   9   6     1588.59     1623.15     59.70 o 
   3   9   6     5647.76     5559.08    119.09 o 
   4   9   6     2922.67     2775.53     84.20 o 
   5   9   6    11035.38    10707.33    187.16 o 
   6   9   6       20.07      -25.33     23.88 o 
   7   9   6     7487.12     7706.62    121.53 o 
   8   9   6      693.15      719.86     45.17 o 
   9   9   6    19128.79    19210.40    259.16 o 
  10   9   6      293.51      205.04     43.40 o 
  11   9   6       15.62        7.45     40.74 o 
  12   9   6      505.40      572.42     62.79 o 
  13   9   6     1264.79     1374.25    114.15 o 
  14   9   6       66.94       43.51     63.89 o 
  -7  10   6      243.61      194.71     94.05 o 
  -6  10   6       23.63      -37.82     61.92 o 
  -5  10   6      693.62      774.69     88.23 o 
  -4  10   6     2750.74     2700.04    128.10 o 
  -3  10   6     1725.19     1803.15    102.05 o 
  -2  10   6      214.22      103.81     52.62 o 
  -1  10   6     2623.39     2478.27     95.16 o 
   0  10   6     6434.14     6361.82    147.38 o 
   1  10   6     1167.04     1037.89     62.56 o 
   2  10   6     4691.37     4454.34    116.48 o 
   3  10   6      610.53      576.87     45.39 o 
   4  10   6    14209.24    14188.22    229.13 o 
   5  10   6     1635.43     1693.43     73.46 o 
   6  10   6     2520.00     2535.92     77.98 o 
   7  10   6       13.71        5.44     29.19 o 
   8  10   6    12554.71    12693.59    219.05 o 
   9  10   6       30.62       69.94     33.23 o 
  10  10   6     9383.05     9775.99    297.55 o 
  11  10   6      669.90      661.84     59.05 o 
  12  10   6     1704.19     1728.59     84.63 o 
  13  10   6       13.62      -35.96     49.06 o 
  -6  11   6       79.21      -15.13     69.86 o 
  -5  11   6       57.38       28.88     62.89 o 
  -4  11   6        3.48       44.83     54.33 o 
  -3  11   6        2.77        5.79     47.53 o 
  -2  11   6      168.65       78.42     55.98 o 
  -1  11   6        7.60      -58.22     44.47 o 
   0  11   6     6942.92     6665.21    174.45 o 
   1  11   6      697.60      706.12     65.04 o 
   2  11   6      105.34       81.23     37.24 o 
   3  11   6     7690.53     7302.15    159.41 o 
   4  11   6      217.38      158.90     40.72 o 
   5  11   6     2887.33     2932.32     82.30 o 
   6  11   6     6430.79     6609.60    129.24 o 
   7  11   6       89.64       76.32     35.57 o 
   8  11   6        3.12      -22.39     34.63 o 
   9  11   6     9312.05     9413.50    190.05 o 
  10  11   6      249.88       78.07     45.85 o 
  11  11   6      665.52      628.36     51.04 o 
  12  11   6      623.00      553.96     58.73 o 
  13  11   6      785.39      902.89     76.31 o 
  -5  12   6       77.67       98.28     71.30 o 
  -4  12   6     1058.47     1107.59    110.18 o 
  -3  12   6      885.85      886.90    119.29 o 
  -2  12   6      625.78      585.45     87.16 o 
  -1  12   6       21.67      -68.93     47.15 o 
   0  12   6     1211.07     1393.69    126.78 o 
   1  12   6    10215.79    10337.58    229.25 o 
   2  12   6      127.12      191.42     47.85 o 
   3  12   6     1334.82     1268.36    110.77 o 
   4  12   6     6245.91     6216.23    131.45 o 
   5  12   6      849.51      854.50     54.29 o 
   6  12   6      256.31      271.79     45.21 o 
   7  12   6    11321.22    11466.59    214.63 o 
   8  12   6        0.40       45.15     38.26 o 
   9  12   6      741.85      700.88     64.84 o 
  10  12   6      234.14      246.82     55.04 o 
  11  12   6        4.58       13.61     48.22 o 
  12  12   6       72.62       73.97     56.60 o 
  13  12   6      774.42      896.80     96.92 o 
  -4  13   6        3.94       27.63     64.17 o 
  -3  13   6     2234.06     2209.02    186.85 o 
  -2  13   6     2418.99     2509.23    128.93 o 
  -1  13   6      390.26      402.19     79.51 o 
   0  13   6      118.43      121.47     54.44 o 
   1  13   6     1075.46     1216.54     89.13 o 
   2  13   6    11000.50    11391.89    250.10 o 
   3  13   6      131.15      132.14     50.24 o 
   4  13   6     1098.12     1247.46     85.79 o 
   5  13   6     3219.62     3431.45    122.60 o 
   6  13   6     1967.75     1845.67     84.08 o 
   7  13   6     3172.91     3243.66    116.12 o 
   8  13   6     6210.07     6600.62    153.63 o 
   9  13   6     1885.11     2012.68    120.56 o 
  10  13   6      807.38      770.17     71.90 o 
  11  13   6      628.58      615.43     70.37 o 
  12  13   6       49.58       34.03     54.28 o 
  -2  14   6     2579.82     2524.54    137.24 o 
  -1  14   6     3073.92     3164.27    161.63 o 
   0  14   6       16.66       32.07     60.79 o 
   1  14   6     1581.08     1626.16    104.27 o 
   2  14   6     3903.91     4001.57    148.38 o 
   3  14   6    11163.59    10805.12    258.83 o 
   4  14   6      111.13       -6.38     49.33 o 
   5  14   6      287.35      312.69     67.92 o 
   6  14   6      124.23      126.77     77.16 o 
   7  14   6      995.40     1088.31     80.95 o 
   8  14   6      404.79      337.79     59.22 o 
   9  14   6     1832.38     1608.27     86.00 o 
  10  14   6     4622.39     4869.86    162.39 o 
  11  14   6      348.10      334.82     64.87 o 
   0  15   6       39.88      105.27     90.59 o 
   1  15   6      108.47      135.24     98.06 o 
   2  15   6     4056.65     4309.64    175.99 o 
   3  15   6     1395.74     1568.25    163.95 o 
   4  15   6     1335.13     1286.01     97.44 o 
   5  15   6      900.62      904.19     87.39 o 
   6  15   6      144.68       84.61     57.38 o 
   7  15   6      476.01      398.35     82.15 o 
   8  15   6      113.02      151.23     62.26 o 
   9  15   6      105.57      123.18     47.46 o 
  10  15   6       92.66      117.40     53.21 o 
   3  16   6      149.97       74.75     86.24 o 
   4  16   6      820.78      893.00     91.05 o 
   5  16   6        2.75      -55.20     57.96 o 
   6  16   6      587.41      626.22     84.97 o 
   7  16   6      557.32      531.60     84.32 o 
  -7 -15   7     1272.19     1099.81    111.24 o 
  -6 -15   7     1248.70     1033.57    189.78 o 
  -5 -15   7      234.24      277.99    114.11 o 
  -4 -15   7     1950.54     2317.11    404.27 o 
  -3 -15   7     8865.86     9219.85    373.26 o 
  -9 -14   7        6.85      -34.74     61.70 o 
  -8 -14   7     1078.78     1085.60     99.15 o 
  -7 -14   7     1302.25     1365.16     97.76 o 
  -6 -14   7      310.18      368.36     73.98 o 
  -5 -14   7     2596.17     2511.26    156.84 o 
  -4 -14   7      744.32      644.79     97.47 o 
  -3 -14   7     1911.08     1942.46    175.79 o 
  -2 -14   7     2926.40     3095.41    147.15 o 
  -1 -14   7       19.89       -0.28     66.59 o 
   0 -14   7       29.97       51.42    155.07 o 
   1 -14   7      135.97      156.17    115.49 o 
 -11 -13   7      544.73      408.65    115.23 o 
 -10 -13   7     1758.56     1924.85    135.55 o 
  -9 -13   7     2899.65     2916.83    269.49 o 
  -8 -13   7      204.23      164.73     62.46 o 
  -7 -13   7      935.29      899.12     83.26 o 
  -6 -13   7     2992.52     3013.91    122.54 o 
  -5 -13   7     1179.14      997.67    130.39 o 
  -4 -13   7     4215.90     4527.54    186.29 o 
  -3 -13   7      159.93      129.11     59.64 o 
  -2 -13   7     1504.74     1572.38    107.23 o 
  -1 -13   7      343.73      348.59     73.80 o 
   0 -13   7      377.14      353.34     77.65 o 
   1 -13   7      123.56      168.34    100.98 o 
   2 -13   7       16.56        3.09    107.96 o 
   3 -13   7     1185.05     1003.54     92.68 o 
 -11 -12   7     1756.48     1672.35    123.91 o 
 -10 -12   7     1890.70     1837.83     89.36 o 
  -9 -12   7     3085.18     3359.61    157.80 o 
  -8 -12   7     6695.77     7208.71    231.48 o 
  -7 -12   7       17.25       73.85     63.39 o 
  -6 -12   7     1323.06     1242.29     85.00 o 
  -5 -12   7     3438.06     3536.13    121.28 o 
  -4 -12   7     2445.29     2544.12    133.89 o 
  -3 -12   7     3741.74     3962.92    140.99 o 
  -2 -12   7     2875.25     2849.72     99.90 o 
  -1 -12   7      362.99      412.94     74.98 o 
   0 -12   7        3.03      -21.75     53.58 o 
   1 -12   7        1.64       25.83     66.50 o 
   2 -12   7      825.55      819.63     63.47 o 
   3 -12   7      124.25      150.16     62.05 o 
   4 -12   7     5028.90     5165.16    274.95 o 
 -12 -11   7      477.38      533.13     78.57 o 
 -11 -11   7      682.33      482.71     71.19 o 
 -10 -11   7     4410.44     4372.19    138.17 o 
  -9 -11   7     5433.16     5622.09    144.80 o 
  -8 -11   7     1050.20      959.94     90.26 o 
  -7 -11   7       77.67       40.65     48.43 o 
  -6 -11   7      884.54      783.18     71.90 o 
  -5 -11   7     3142.13     3211.71    114.43 o 
  -4 -11   7     1130.50     1133.69     51.90 o 
  -3 -11   7      126.10       79.74     41.59 o 
  -2 -11   7     5955.49     6067.75    180.10 o 
  -1 -11   7     9513.78     9837.91    182.18 o 
   0 -11   7     1016.57     1094.32     77.82 o 
   1 -11   7      385.83      602.98    109.55 o 
   2 -11   7      715.52      817.71     63.35 o 
   3 -11   7     4537.20     4568.65    118.19 o 
   4 -11   7       19.64      -55.83     43.43 o 
   5 -11   7     8345.09     8186.16    219.39 o 
   6 -11   7       24.54       12.01     68.50 o 
 -13 -10   7       25.58       45.97     67.94 o 
 -12 -10   7     3767.01     3551.79    146.35 o 
 -11 -10   7      225.43      250.08     79.59 o 
 -10 -10   7     2929.17     2910.79    118.92 o 
  -9 -10   7     6741.47     6544.03    163.31 o 
  -8 -10   7     2000.69     1749.37    162.73 o 
  -7 -10   7      222.31      203.38     54.86 o 
  -6 -10   7      280.75      273.89     52.80 o 
  -5 -10   7        9.89      -18.19     28.39 o 
  -4 -10   7       91.13      103.28     24.27 o 
  -3 -10   7       44.52       38.11     39.65 o 
  -2 -10   7     1094.74     1136.41     74.88 o 
  -1 -10   7     3471.99     3576.05    100.93 o 
   0 -10   7    11545.25    12013.06    201.19 o 
   1 -10   7       88.94       50.47     29.07 o 
   2 -10   7     1826.75     1884.17     84.23 o 
   3 -10   7     2681.22     2631.52    108.03 o 
   4 -10   7     3872.77     3782.09    208.70 o 
   5 -10   7      428.77      288.14     71.05 o 
   6 -10   7     3591.51     3679.84    200.56 o 
   7 -10   7       26.48       55.28    135.56 o 
 -13  -9   7      220.64      216.30     71.62 o 
 -12  -9   7     4755.37     5066.15    232.55 o 
 -11  -9   7     2491.28     2410.41    147.29 o 
 -10  -9   7      357.76      314.43     67.04 o 
  -9  -9   7      867.47      815.89     82.12 o 
  -8  -9   7       62.49       98.21     39.32 o 
  -7  -9   7       33.39        5.66     29.90 o 
  -6  -9   7      498.05      425.36     33.33 o 
  -5  -9   7      402.24      379.47     40.02 o 
  -4  -9   7     1775.17     1662.31     53.57 o 
  -3  -9   7       29.59       33.89     19.37 o 
  -2  -9   7       10.49       30.24     35.45 o 
  -1  -9   7      863.24      902.99     52.45 o 
   0  -9   7     4095.90     4264.31    149.86 o 
   1  -9   7     5893.05     6005.53     91.57 o 
   2  -9   7     2237.77     2356.77     81.88 o 
   3  -9   7     4239.76     4371.73    120.15 o 
   4  -9   7     4034.95     4153.10    167.49 o 
   5  -9   7     2100.35     2018.62    159.91 o 
   6  -9   7     4134.56     4274.12    179.20 o 
   7  -9   7      608.36      392.73    124.74 o 
   8  -9   7       43.03      -15.05     87.23 o 
 -13  -8   7       93.00        0.48     53.41 o 
 -12  -8   7       24.80      -40.43     48.54 o 
 -11  -8   7     5891.25     5864.89    178.63 o 
 -10  -8   7     5515.78     5539.28    143.39 o 
  -9  -8   7      102.60       73.06     37.70 o 
  -8  -8   7      879.49      843.47    101.00 o 
  -7  -8   7      153.67      123.62     36.48 o 
  -6  -8   7       44.65       12.89     26.05 o 
  -5  -8   7      576.96      581.66     39.37 o 
  -4  -8   7     6682.20     6652.54    130.53 o 
  -3  -8   7    19052.23    19882.15    234.33 o 
  -2  -8   7     3384.28     3523.39    119.32 o 
  -1  -8   7     6550.25     6838.90    178.61 o 
   0  -8   7       17.93        5.64     24.86 o 
   1  -8   7    14619.28    15283.05    172.29 o 
   2  -8   7     2372.36     2409.97     72.60 o 
   3  -8   7    10360.03    10522.88    211.11 o 
   4  -8   7     2046.32     2066.26    105.88 o 
   5  -8   7      255.46      139.80     54.70 o 
   6  -8   7      788.49      644.07     85.98 o 
   7  -8   7     3069.06     3252.03    302.20 o 
   8  -8   7     1794.47     1472.03    174.47 o 
   9  -8   7     1189.78     1176.20    151.81 o 
 -13  -7   7      166.27      153.02     60.72 o 
 -12  -7   7      315.99      232.48     57.95 o 
 -11  -7   7      298.21      260.62     51.80 o 
 -10  -7   7     5128.33     5297.92    117.22 o 
  -9  -7   7     6304.86     6215.25    117.37 o 
  -8  -7   7     4755.61     4758.69    107.06 o 
  -7  -7   7     2244.29     2220.72     91.80 o 
  -6  -7   7      263.18      233.60     29.37 o 
  -5  -7   7       19.72        8.86     17.67 o 
  -4  -7   7      418.15      468.51     31.22 o 
  -3  -7   7    10291.91    10377.19    178.13 o 
  -2  -7   7    45514.09    46855.15    522.99 o 
  -1  -7   7     1569.14     1681.66     62.78 o 
   0  -7   7      862.11      883.24     38.59 o 
   1  -7   7      553.72      560.52     26.65 o 
   2  -7   7    31541.38    32639.63    365.18 o 
   3  -7   7      204.19      235.41     39.64 o 
   4  -7   7     3661.91     3510.43    266.91 o 
   5  -7   7       70.36       35.46     93.04 o 
   6  -7   7      759.63      556.29     77.36 o 
   7  -7   7     1462.85     1334.95    114.21 o 
   8  -7   7     1332.20     1194.07    151.15 o 
   9  -7   7     3937.12     4046.14    669.51 o 
 -13  -6   7      469.47      339.52     78.56 o 
 -12  -6   7        8.74       61.83     58.61 o 
 -11  -6   7       78.15      120.84     44.42 o 
 -10  -6   7     1086.97     1038.04     63.07 o 
  -9  -6   7      982.95      912.64     51.33 o 
  -8  -6   7     1844.58     1737.35     67.58 o 
  -7  -6   7      965.47      943.78     40.08 o 
  -6  -6   7      325.20      278.55     31.95 o 
  -5  -6   7      121.64      115.33     22.92 o 
  -4  -6   7     3001.64     3165.85     50.16 o 
  -3  -6   7     4816.17     4964.28     87.58 o 
  -2  -6   7     2529.87     2469.76     51.05 o 
  -1  -6   7    18311.31    18629.27    210.54 o 
   0  -6   7     4025.94     3968.92     62.08 o 
   1  -6   7     3195.99     3200.70     53.89 o 
   2  -6   7     1600.51     1492.82     48.22 o 
   3  -6   7    11150.64    11680.28    175.06 o 
   4  -6   7       32.80       46.51     33.54 o 
   5  -6   7       13.80       29.57     39.84 o 
   6  -6   7     2576.52     2555.07    168.88 o 
   7  -6   7        0.20       10.89     52.90 o 
   8  -6   7      300.04      323.91     79.79 o 
   9  -6   7      295.93      309.18     87.20 o 
  10  -6   7     5144.89     5101.33    569.58 o 
 -13  -5   7      337.21      343.42     75.55 o 
 -12  -5   7      166.21      108.33     61.11 o 
 -11  -5   7       57.03       27.91     46.44 o 
 -10  -5   7     1485.27     1579.92     77.63 o 
  -9  -5   7     3602.50     3710.27     90.47 o 
  -8  -5   7        0.50       22.73     26.81 o 
  -7  -5   7      479.09      472.65     32.04 o 
  -6  -5   7     2314.56     2172.07     55.61 o 
  -5  -5   7    15531.49    15862.58    182.07 o 
  -4  -5   7     2872.22     2641.33     59.45 o 
  -3  -5   7     5567.35     5467.35     67.50 o 
  -2  -5   7     2242.15     2168.74     41.69 o 
  -1  -5   7    10599.80    10662.24    122.27 o 
   0  -5   7      596.97      560.80     21.19 o 
   1  -5   7     2737.67     2800.17     50.45 o 
   2  -5   7      126.86      156.04     21.53 o 
   3  -5   7       81.92       95.77     21.87 o 
   4  -5   7      376.91      419.57     48.09 o 
   5  -5   7     3904.53     3930.95    114.53 o 
   6  -5   7      621.08      558.24     58.19 o 
   7  -5   7      132.44       95.85     86.75 o 
   8  -5   7     1106.87     1132.83    105.14 o 
   9  -5   7       74.77      107.66     73.06 o 
  10  -5   7      125.99        9.16     77.85 o 
  11  -5   7     3556.16     3875.23    489.65 o 
 -13  -4   7     1500.48     1441.92    131.47 o 
 -12  -4   7      925.89      942.21     88.85 o 
 -11  -4   7     2727.83     2560.75    104.85 o 
 -10  -4   7       13.18      -12.10     37.28 o 
  -9  -4   7     6247.62     6104.53    126.91 o 
  -8  -4   7     5856.45     5790.32    110.03 o 
  -7  -4   7      335.55      360.28     38.28 o 
  -6  -4   7     5283.57     5425.23     86.23 o 
  -5  -4   7      990.37     1005.81     30.68 o 
  -4  -4   7    15560.71    15082.41    141.37 o 
  -3  -4   7    24150.29    24798.53    264.14 o 
  -2  -4   7     1849.48     1760.50     37.13 o 
  -1  -4   7    11651.31    12304.31    133.98 o 
   0  -4   7     5330.47     5205.08     66.75 o 
   1  -4   7      289.83      309.19     18.26 o 
   2  -4   7     2497.14     2463.74    107.86 o 
   3  -4   7     3997.80     3679.39     70.64 o 
   4  -4   7      825.50      842.27     57.39 o 
   5  -4   7     1033.19     1021.83     61.53 o 
   6  -4   7      520.88      636.14     68.06 o 
   7  -4   7      251.54      188.54     47.86 o 
   8  -4   7     1059.93      944.65    126.58 o 
   9  -4   7    10206.09    10326.13    205.31 o 
  10  -4   7      891.11      850.41    114.76 o 
  11  -4   7      147.73      274.44     98.46 o 
 -13  -3   7       31.90     -168.64    107.07 o 
 -12  -3   7      184.45      159.77     80.87 o 
 -11  -3   7      334.40      306.83     70.86 o 
 -10  -3   7     2946.89     3092.52     98.37 o 
  -9  -3   7     2814.22     2939.91     89.85 o 
  -8  -3   7    13156.58    13172.23    179.79 o 
  -7  -3   7     5526.86     5370.41     94.77 o 
  -6  -3   7      905.40      868.25     37.78 o 
  -5  -3   7    24257.97    23411.33    218.73 o 
  -4  -3   7     6256.80     6170.80     73.76 o 
  -3  -3   7     7574.69     7050.89     78.11 o 
  -2  -3   7     5843.86     5753.34     70.83 o 
  -1  -3   7     1803.13     1770.59     32.72 o 
   0  -3   7     8761.78     8953.30    105.87 o 
   1  -3   7     3100.92     2969.25     44.61 o 
   2  -3   7      560.04      476.30     19.68 o 
   3  -3   7     1026.80     1048.57     36.68 o 
   4  -3   7    28809.88    29155.20    327.14 o 
   5  -3   7       75.85       67.50     23.27 o 
   6  -3   7      419.99      391.73     38.35 o 
   7  -3   7     1564.59     1590.44     66.97 o 
   8  -3   7     3126.10     3049.32     94.55 o 
   9  -3   7      838.56      775.16     70.91 o 
  10  -3   7    12278.50    11977.53    247.43 o 
  11  -3   7      835.56      760.52    133.87 o 
  12  -3   7      505.33      381.59    101.56 o 
 -13  -2   7      371.13      146.30     95.31 o 
 -12  -2   7      670.38      813.14    107.97 o 
 -11  -2   7     1406.86     1378.14     98.03 o 
 -10  -2   7     3341.30     3278.52    110.55 o 
  -9  -2   7     3195.24     3286.18     81.77 o 
  -8  -2   7     2336.54     2381.10     66.57 o 
  -7  -2   7     9959.21     9969.66    185.29 o 
  -6  -2   7      478.95      601.67     33.65 o 
  -5  -2   7     3176.89     2966.27     57.65 o 
  -4  -2   7    10519.89     9970.54    113.19 o 
  -3  -2   7     2217.11     2595.26     45.52 o 
  -2  -2   7      197.50      150.57     16.23 o 
  -1  -2   7      180.74      216.71     10.55 o 
   0  -2   7     8030.92     8224.42     98.75 o 
   1  -2   7    13845.23    14550.76    151.31 o 
   2  -2   7     1274.99     1240.36     34.68 o 
   3  -2   7     9977.00    10344.06    123.25 o 
   4  -2   7      357.09      341.16     30.42 o 
   5  -2   7    10637.31    10343.58    144.85 o 
   6  -2   7        8.89       19.24     24.01 o 
   7  -2   7       80.87        5.07     33.28 o 
   8  -2   7      311.69      322.91     46.03 o 
   9  -2   7     5333.39     5465.86    226.82 o 
  10  -2   7      611.14      674.76     76.05 o 
  11  -2   7     4760.87     5137.60    174.56 o 
  12  -2   7      545.30      500.21     84.91 o 
 -13  -1   7      109.37       54.26     96.67 o 
 -12  -1   7      153.95       84.44     86.96 o 
 -11  -1   7     4810.07     4756.78    194.52 o 
 -10  -1   7      562.55      481.35     83.36 o 
  -9  -1   7     3109.53     3039.81    158.35 o 
  -8  -1   7     3669.12     3684.53     98.21 o 
  -7  -1   7      821.07      819.42     42.00 o 
  -6  -1   7     8129.57     8194.40    101.20 o 
  -5  -1   7     1173.68     1250.74     36.64 o 
  -4  -1   7     3047.50     3117.17     55.69 o 
  -3  -1   7       72.66       61.94     13.14 o 
  -2  -1   7     6017.91     6229.28     78.68 o 
  -1  -1   7      764.93      807.10     29.63 o 
   0  -1   7    10946.89    11700.08    114.48 o 
   1  -1   7    13839.17    14452.58    182.76 o 
   2  -1   7    12312.55    12363.45    148.14 o 
   3  -1   7      188.46      126.85     15.40 o 
   4  -1   7    25303.72    25432.10    258.91 o 
   5  -1   7       21.56       40.10     19.82 o 
   6  -1   7     8789.01     8481.56    159.78 o 
   7  -1   7     5885.10     5881.84    112.85 o 
   8  -1   7     1928.32     2031.69     80.95 o 
   9  -1   7     2060.57     2019.56     89.25 o 
  10  -1   7     2032.24     1990.88    105.11 o 
  11  -1   7        9.18      -20.55     56.67 o 
  12  -1   7      184.08       39.44     83.23 o 
  13  -1   7      314.85      278.00     96.59 o 
 -13   0   7        2.65       71.26     97.58 o 
 -12   0   7      399.45      351.79     98.39 o 
 -11   0   7      358.58      291.68     87.12 o 
 -10   0   7     9857.23    10495.36    235.31 o 
  -9   0   7     6140.81     6007.92    164.88 o 
  -8   0   7      452.34      453.83     52.46 o 
  -7   0   7      304.27      343.47     29.45 o 
  -6   0   7    10836.30    10551.27    126.48 o 
  -5   0   7     7621.07     7654.84     94.33 o 
  -4   0   7     2685.97     2689.95     50.41 o 
  -3   0   7     3255.14     3444.60     52.68 o 
  -2   0   7     8007.48     8051.13    115.15 o 
  -1   0   7    28213.22    29408.71    266.77 o 
   0   0   7     1841.67     2091.42     30.72 o 
   1   0   7     8271.11     8597.67     85.92 o 
   2   0   7    97018.18   102129.84    816.81 o 
   3   0   7     9311.02     9853.97    111.09 o 
   4   0   7    12895.67    13078.54    136.43 o 
   5   0   7     9915.72     9723.77    120.62 o 
   6   0   7     6856.22     6783.60     97.87 o 
   7   0   7     5712.61     5679.60    101.06 o 
   8   0   7    16257.61    16408.18    227.24 o 
   9   0   7      140.92      164.86     43.59 o 
  10   0   7       44.32        0.59     43.31 o 
  11   0   7      162.89      151.62     52.71 o 
  12   0   7      549.79      375.65     93.29 o 
  13   0   7      533.47      604.08    109.92 o 
 -12   1   7     1936.63     2159.93    151.33 o 
 -11   1   7     1741.68     1808.55    177.80 o 
 -10   1   7      304.70      297.45     87.92 o 
  -9   1   7    11477.78    11808.98    279.84 o 
  -8   1   7     6231.70     6088.76    141.21 o 
  -7   1   7     3561.02     3471.01     72.21 o 
  -6   1   7        7.11      -34.77     17.38 o 
  -5   1   7     1341.08     1342.40     38.15 o 
  -4   1   7    11856.08    11617.34    135.46 o 
  -3   1   7     9180.50     8849.16     99.27 o 
  -2   1   7     7233.98     7672.71    107.55 o 
  -1   1   7     7006.94     6964.42     71.65 o 
   0   1   7     1435.30     1451.75     27.43 o 
   1   1   7        9.83      -14.92      8.48 o 
   2   1   7     8834.15     9178.90    100.52 o 
   3   1   7   128515.70   130024.70   1188.02 o 
   4   1   7      584.64      596.22     27.91 o 
   5   1   7     1987.59     1939.02     45.08 o 
   6   1   7     3896.40     3888.43     64.40 o 
   7   1   7    14617.98    14294.63    162.26 o 
   8   1   7       52.54       64.24     29.80 o 
   9   1   7     3847.18     3787.50     92.80 o 
  10   1   7     2878.37     2732.25    128.38 o 
  11   1   7     1431.82     1504.17    132.71 o 
  12   1   7     1002.13     1088.93     96.80 o 
  13   1   7       79.99      122.34     94.65 o 
 -12   2   7       21.32       47.29    109.20 o 
 -11   2   7     1371.24     1273.75    128.86 o 
 -10   2   7     1321.27     1137.95    137.37 o 
  -9   2   7      426.93      483.62     71.73 o 
  -8   2   7     1520.93     1555.53     72.01 o 
  -7   2   7     3014.19     3183.39     91.21 o 
  -6   2   7     1249.58     1374.23     64.78 o 
  -5   2   7      335.72      381.59     26.40 o 
  -4   2   7       34.17       50.62     15.24 o 
  -3   2   7     4539.60     4696.41     69.96 o 
  -2   2   7    15469.15    14830.82    136.11 o 
  -1   2   7      149.50      125.05     13.79 o 
   0   2   7    26366.51    28212.03    231.70 o 
   1   2   7    29745.63    30398.64    281.27 o 
   2   2   7    51034.17    52495.16    459.05 o 
   3   2   7     9524.40     9550.79    144.41 o 
   4   2   7    45821.09    44324.13    402.05 o 
   5   2   7      146.67      122.99     17.90 o 
   6   2   7     3282.67     3159.81     60.29 o 
   7   2   7        3.00      -32.43     16.21 o 
   8   2   7     2853.94     2969.05     84.57 o 
   9   2   7     1765.51     1700.51     61.85 o 
  10   2   7      141.65      110.28     40.70 o 
  11   2   7     2541.39     2616.88    106.62 o 
  12   2   7        9.11       36.79     56.82 o 
  13   2   7      337.77      368.82     83.31 o 
  14   2   7        2.54      -73.22     91.74 o 
 -12   3   7      231.18      183.49    117.36 o 
 -11   3   7       25.58       52.12     88.72 o 
 -10   3   7      337.30      346.93     89.63 o 
  -9   3   7      449.62      436.80     60.68 o 
  -8   3   7      949.97      846.94     66.63 o 
  -7   3   7      272.03      227.72     62.68 o 
  -6   3   7     1924.20     1893.15     69.49 o 
  -5   3   7      901.39      951.44     42.29 o 
  -4   3   7     1642.39     1583.15     46.78 o 
  -3   3   7     9727.41    10276.37    134.35 o 
  -2   3   7     1109.67     1330.34     42.83 o 
  -1   3   7     9412.98     9157.10    190.20 o 
   0   3   7     5748.06     5291.83     70.45 o 
   1   3   7     3992.22     4051.25     61.87 o 
   2   3   7    41942.42    42532.11    409.51 o 
   3   3   7    23321.42    23271.87    340.49 o 
   4   3   7    16449.24    16219.31    160.42 o 
   5   3   7     2457.24     2149.55     54.26 o 
   6   3   7     2977.39     2975.84     58.32 o 
   7   3   7     3315.86     3390.92     63.35 o 
   8   3   7       29.76        3.44     20.54 o 
   9   3   7      382.44      313.91     37.87 o 
  10   3   7       40.01        9.30     36.31 o 
  11   3   7      324.52      351.84     61.42 o 
  12   3   7      521.45      593.69     72.38 o 
  13   3   7       17.59       25.84     60.93 o 
  14   3   7     1249.18     1186.96    112.45 o 
 -11   4   7       71.59      182.25     90.94 o 
 -10   4   7     1339.14     1249.61    116.93 o 
  -9   4   7       31.20       74.66     50.04 o 
  -8   4   7     3643.88     3550.69    120.95 o 
  -7   4   7     2806.84     2805.29     98.19 o 
  -6   4   7     1255.34     1308.39     78.06 o 
  -5   4   7     4025.64     4032.75    104.11 o 
  -4   4   7     1436.04     1399.23     60.40 o 
  -3   4   7    12810.53    12524.79    249.76 o 
  -2   4   7     2056.43     1961.41     61.38 o 
  -1   4   7     1769.17     1647.09     60.69 o 
   0   4   7       23.00       12.28     13.27 o 
   1   4   7    24654.88    24020.50    232.93 o 
   2   4   7    25548.96    26457.23    269.97 o 
   3   4   7     7268.35     7135.64     98.50 o 
   4   4   7     3435.95     3376.27     69.21 o 
   5   4   7    11185.75    10821.87    196.53 o 
   6   4   7       84.22       52.78     18.38 o 
   7   4   7      425.24      391.49     28.12 o 
   8   4   7     1352.26     1400.91     48.98 o 
   9   4   7      140.05      162.48     33.22 o 
  10   4   7     4093.49     3977.30    147.33 o 
  11   4   7       57.54       41.22     49.33 o 
  12   4   7       71.96       61.50     55.93 o 
  13   4   7     2453.49     2447.18    118.13 o 
  14   4   7      667.28      718.58    128.84 o 
 -11   5   7      396.16      426.25    103.11 o 
 -10   5   7        3.71       -4.22     92.50 o 
  -9   5   7     1249.08     1257.58     95.26 o 
  -8   5   7       76.10      131.08     53.46 o 
  -7   5   7     5022.91     5093.60    192.42 o 
  -6   5   7      421.22      443.68     63.82 o 
  -5   5   7      822.75      909.81     56.95 o 
  -4   5   7    19077.44    18721.42    268.37 o 
  -3   5   7    10180.22    10172.09    152.35 o 
  -2   5   7    15663.69    15222.14    196.67 o 
  -1   5   7     2098.85     2108.87     57.89 o 
   0   5   7    10897.77    10698.65    133.51 o 
   1   5   7     2556.44     2528.16     65.84 o 
   2   5   7     9402.46     8745.74    113.80 o 
   3   5   7       93.12       65.31     19.45 o 
   4   5   7     5196.92     5311.75     95.93 o 
   5   5   7    17128.36    16371.65    190.84 o 
   6   5   7     4445.83     4293.21     99.66 o 
   7   5   7     5993.95     5810.41     96.14 o 
   8   5   7      405.74      423.29     36.51 o 
   9   5   7     8265.91     8223.40    130.10 o 
  10   5   7      638.18      581.99     50.05 o 
  11   5   7     3534.89     3736.64    110.03 o 
  12   5   7       78.19       -7.00     51.77 o 
  13   5   7     1905.52     1983.12    112.73 o 
  14   5   7     4595.91     4907.66    165.36 o 
 -10   6   7      965.98     1010.75     95.32 o 
  -9   6   7     1692.60     1784.53    108.55 o 
  -8   6   7      654.64      596.79     73.89 o 
  -7   6   7       12.96       46.77     48.59 o 
  -6   6   7     3585.09     3590.36    110.34 o 
  -5   6   7      156.65      130.78     37.98 o 
  -4   6   7     4082.19     4241.17    114.88 o 
  -3   6   7    23470.14    22986.37    310.36 o 
  -2   6   7     3488.29     3424.79     81.48 o 
  -1   6   7     1538.65     1650.79     48.36 o 
   0   6   7      217.22      240.44     24.47 o 
   1   6   7     7914.76     7831.10    121.25 o 
   2   6   7     1005.91      907.73     67.80 o 
   3   6   7      211.83      141.08     22.37 o 
   4   6   7     7336.98     7262.17    115.31 o 
   5   6   7      299.24      275.20     30.03 o 
   6   6   7     6518.00     6262.36    103.81 o 
   7   6   7     4272.12     4142.68     80.52 o 
   8   6   7     6197.85     6050.49    104.36 o 
   9   6   7     4455.72     4707.17     96.35 o 
  10   6   7     1798.72     1860.30     74.74 o 
  11   6   7      359.01      334.42     53.08 o 
  12   6   7     1134.65     1174.95     75.86 o 
  13   6   7      411.97      381.06     74.98 o 
  14   6   7     5443.81     5856.92    181.63 o 
  -9   7   7       90.15      126.03     61.22 o 
  -8   7   7     1411.99     1358.35     88.57 o 
  -7   7   7      170.51      143.08     51.73 o 
  -6   7   7     2278.41     2262.59    100.61 o 
  -5   7   7     4626.60     4487.13    106.83 o 
  -4   7   7     2239.56     2220.58     72.72 o 
  -3   7   7     2696.78     2600.00     77.11 o 
  -2   7   7     2016.20     1976.72     64.04 o 
  -1   7   7      540.23      578.93     47.11 o 
   0   7   7     2419.25     2426.38     46.15 o 
   1   7   7      324.67      319.79     26.61 o 
   2   7   7     1514.93     1457.13     43.00 o 
   3   7   7     1129.81     1280.56     53.43 o 
   4   7   7       11.65       27.35     20.65 o 
   5   7   7     2652.15     2563.85     68.63 o 
   6   7   7     5411.81     5269.72    104.61 o 
   7   7   7     4524.28     4564.02     91.81 o 
   8   7   7      219.98      207.18     33.72 o 
   9   7   7     4351.72     4444.87    107.86 o 
  10   7   7     4482.89     4553.71    115.01 o 
  11   7   7     4551.21     4528.60    120.69 o 
  12   7   7       17.96      -93.79     46.89 o 
  13   7   7      230.77      240.13     65.15 o 
  14   7   7      854.13      902.76    107.46 o 
  -9   8   7     1961.54     1842.72    158.14 o 
  -8   8   7       57.32       84.68     81.00 o 
  -7   8   7       52.22        9.21     67.79 o 
  -6   8   7     1604.73     1561.53    108.24 o 
  -5   8   7     8897.03     8797.67    218.99 o 
  -4   8   7     9599.00     9386.21    233.95 o 
  -3   8   7     2080.08     1796.66     91.59 o 
  -2   8   7     6325.12     6348.13    160.14 o 
  -1   8   7      130.12       66.55     39.96 o 
   0   8   7      276.98      300.43     54.03 o 
   1   8   7     1227.20     1263.53     51.10 o 
   2   8   7      394.45      295.76     35.21 o 
   3   8   7     7687.28     7836.97    144.07 o 
   4   8   7      219.83      203.30     25.90 o 
   5   8   7       18.56       11.87     22.95 o 
   6   8   7      117.91      122.40     30.53 o 
   7   8   7     5833.31     5844.94    105.87 o 
   8   8   7     2395.47     2379.96     71.73 o 
   9   8   7     2954.81     2890.69     82.98 o 
  10   8   7     5852.78     5881.82    129.90 o 
  11   8   7       62.49       65.93     43.27 o 
  12   8   7     1427.55     1418.74     81.36 o 
  13   8   7     1557.21     1777.39    103.81 o 
  14   8   7       70.14       48.11     64.80 o 
  -8   9   7      926.14      861.33    122.30 o 
  -7   9   7      341.72      384.30     94.29 o 
  -6   9   7      785.37      880.33     94.98 o 
  -5   9   7     1524.35     1305.81     98.83 o 
  -4   9   7     3984.18     3959.32    143.61 o 
  -3   9   7     8412.38     7941.78    197.68 o 
  -2   9   7     5539.59     5744.05    182.32 o 
  -1   9   7     1274.02     1310.28     70.16 o 
   0   9   7      542.02      583.68     52.13 o 
   1   9   7        6.94       -1.60     27.71 o 
   2   9   7     7059.48     6970.60    129.23 o 
   3   9   7      795.03      804.70     50.95 o 
   4   9   7    15437.99    14990.44    233.56 o 
   5   9   7      162.35      164.79     36.22 o 
   6   9   7        0.14       24.94     31.17 o 
   7   9   7      420.18      419.75     36.54 o 
   8   9   7    21469.79    21396.24    260.19 o 
   9   9   7     2202.05     2186.90     82.69 o 
  10   9   7      494.50      510.47     52.14 o 
  11   9   7      724.18      691.00     63.15 o 
  12   9   7     2017.77     1908.68     90.31 o 
  13   9   7        4.51      -11.44     56.91 o 
  14   9   7      410.48      526.24     79.39 o 
  -7  10   7      138.27      127.08     82.61 o 
  -6  10   7      623.59      458.91    105.57 o 
  -5  10   7      598.40      542.74     97.94 o 
  -4  10   7       92.34      104.14     56.94 o 
  -3  10   7      397.40      374.19     63.16 o 
  -2  10   7     5261.34     4955.96    186.47 o 
  -1  10   7     2840.34     2764.40    111.87 o 
   0  10   7       68.34       63.39     35.87 o 
   1  10   7     3062.35     2888.73     96.17 o 
   2  10   7        0.90        4.10     30.63 o 
   3  10   7    11149.12    11095.84    179.76 o 
   4  10   7     2275.45     2239.47     82.59 o 
   5  10   7     6986.45     7104.46    171.43 o 
   6  10   7     1763.52     1804.60     68.21 o 
   7  10   7     2227.48     2212.19     78.26 o 
   8  10   7      579.20      545.51     41.19 o 
   9  10   7    15637.59    15783.87    225.69 o 
  10  10   7     2136.30     2241.36     83.60 o 
  11  10   7      515.73      549.67     57.24 o 
  12  10   7       14.58       -6.40     46.16 o 
  13  10   7      214.46      209.51     58.16 o 
  -6  11   7       39.62       70.82     74.93 o 
  -5  11   7       26.72       49.88     63.46 o 
  -4  11   7      577.02      639.43     84.24 o 
  -3  11   7     1779.33     1572.19    102.15 o 
  -2  11   7      235.00      309.70     66.82 o 
  -1  11   7     4497.58     4602.50    166.85 o 
   0  11   7     3192.04     3069.76    117.91 o 
   1  11   7      909.43      825.49     68.88 o 
   2  11   7     4035.10     4062.37    135.83 o 
   3  11   7     3134.28     3008.71    101.08 o 
   4  11   7     3407.67     3430.39    109.03 o 
   5  11   7     6213.88     6275.53    144.93 o 
   6  11   7      915.31      965.43     59.21 o 
   7  11   7     3750.58     3646.69    106.67 o 
   8  11   7     4362.50     4308.71    121.97 o 
   9  11   7      512.37      531.33     75.33 o 
  10  11   7     2621.57     2713.25     79.74 o 
  11  11   7     1935.54     1961.22    110.25 o 
  12  11   7     1586.89     1653.56    112.04 o 
  13  11   7       92.51      183.00     56.52 o 
  -5  12   7      745.01      769.23     98.83 o 
  -4  12   7      626.21      546.26     89.20 o 
  -3  12   7     1369.37     1205.90    100.94 o 
  -2  12   7     2960.13     2975.32    174.85 o 
  -1  12   7        9.32       17.59     52.61 o 
   0  12   7     6991.38     7142.34    190.88 o 
   1  12   7       56.87       88.32     46.50 o 
   2  12   7     3173.68     3090.24    117.89 o 
   3  12   7     3348.34     3086.25    119.39 o 
   4  12   7      350.86      274.68     54.33 o 
   5  12   7      252.30      263.74     40.79 o 
   6  12   7     7389.48     7197.69    149.66 o 
   7  12   7      408.27      381.76     50.40 o 
   8  12   7      284.97      268.84     57.08 o 
   9  12   7       10.33       17.63     40.48 o 
  10  12   7      719.73      665.86     73.90 o 
  11  12   7       10.90       58.54     51.72 o 
  12  12   7      434.57      297.79     85.02 o 
  13  12   7       60.53      -66.48     57.04 o 
  -3  13   7     1546.70     1450.97    112.12 o 
  -2  13   7     1928.23     2043.72    121.09 o 
  -1  13   7     2045.30     2030.90    139.99 o 
   0  13   7      532.12      413.44     68.73 o 
   1  13   7    12754.31    13174.75    279.77 o 
   2  13   7        2.04       86.88     50.73 o 
   3  13   7     4343.65     4473.91    149.32 o 
   4  13   7      786.63      780.90     52.96 o 
   5  13   7        3.06       -1.29     32.28 o 
   6  13   7      938.66     1062.34     64.00 o 
   7  13   7     6902.27     6937.01    153.54 o 
   8  13   7     3591.67     3753.04    134.57 o 
   9  13   7      180.14      257.90     68.69 o 
  10  13   7     5239.27     5273.26    149.36 o 
  11  13   7      738.85      686.76     81.56 o 
  12  13   7      167.99       90.83     58.31 o 
  -2  14   7     2239.11     2250.56    136.32 o 
  -1  14   7     2013.27     2021.29    205.89 o 
   0  14   7      111.72       66.41     62.39 o 
   1  14   7      712.44      622.04     80.63 o 
   2  14   7    12127.67    11929.69    305.80 o 
   3  14   7       69.03       75.35     56.62 o 
   4  14   7        3.66       -1.12     49.48 o 
   5  14   7       82.94       63.84     52.95 o 
   6  14   7      420.65      361.58     50.47 o 
   7  14   7      476.95      406.71     51.65 o 
   8  14   7      979.75      870.74     68.30 o 
   9  14   7     5619.91     6031.01    155.21 o 
  10  14   7      582.83      547.58    103.93 o 
  11  14   7     1928.18     1864.24    103.51 o 
   0  15   7     1304.95     1098.19    131.10 o 
   1  15   7      560.12      498.66     79.62 o 
   2  15   7      432.14      443.61     76.00 o 
   3  15   7     2004.91     1881.56    112.73 o 
   4  15   7      180.08      160.67     62.09 o 
   5  15   7      134.95      170.94     63.42 o 
   6  15   7       84.09      109.63     61.02 o 
   7  15   7       36.62       46.19     63.72 o 
   8  15   7       93.11       18.20     47.26 o 
   9  15   7       81.10       76.12     49.18 o 
  10  15   7     1231.73     1364.74     87.38 o 
   3  16   7       29.19       78.02     62.07 o 
   4  16   7       76.12       68.60     61.82 o 
   5  16   7      428.99      476.51     78.15 o 
   6  16   7      198.19      228.70     71.13 o 
   7  16   7      140.62      113.44     65.42 o 
  -7 -15   8     3151.28     3177.79    128.20 o 
  -6 -15   8      984.27      940.90    150.42 o 
  -5 -15   8      632.38      742.79    135.17 o 
  -9 -14   8     3046.35     2909.37    152.57 o 
  -8 -14   8       19.42      -56.34     57.31 o 
  -7 -14   8      543.22      398.38     69.82 o 
  -6 -14   8     6580.38     6786.71    305.16 o 
  -5 -14   8       32.15       11.09     67.10 o 
  -4 -14   8      462.26      340.46     85.58 o 
  -3 -14   8     2690.17     2642.35    197.21 o 
  -1 -14   8        3.08      -55.50     94.34 o 
   0 -14   8       56.40      -53.25    134.95 o 
   1 -14   8       30.67       52.97    117.60 o 
 -10 -13   8     1056.07      984.51    198.75 o 
  -9 -13   8      699.96      537.52    122.37 o 
  -8 -13   8     1536.54     1592.72    244.98 o 
  -7 -13   8      171.91      314.15     79.65 o 
  -6 -13   8     1833.90     1527.82    168.96 o 
  -5 -13   8     6834.52     6647.96    475.35 o 
  -4 -13   8       11.56      -36.06     57.56 o 
  -3 -13   8        0.07       57.04     62.25 o 
  -2 -13   8      141.45      160.60     62.94 o 
  -1 -13   8      454.86      432.47     79.94 o 
   0 -13   8       25.50      189.89    103.78 o 
   1 -13   8       13.90      -30.80    135.22 o 
   2 -13   8     1297.43     1257.18    176.34 o 
   3 -13   8        3.44      -28.51     52.83 o 
 -11 -12   8     1122.96     1015.79     82.43 o 
 -10 -12   8     3964.60     3890.44    120.47 o 
  -9 -12   8     3589.88     3464.13    299.17 o 
  -8 -12   8      886.02      885.08     90.07 o 
  -7 -12   8       25.38       -6.02     50.52 o 
  -6 -12   8        0.90      -22.43     41.78 o 
  -5 -12   8     3092.68     3139.38    197.72 o 
  -4 -12   8     7981.24     8230.07    297.97 o 
  -3 -12   8     3334.54     3368.25    131.88 o 
  -2 -12   8       46.97       33.61     44.72 o 
  -1 -12   8     1873.28     1889.53    109.91 o 
   0 -12   8      157.15      169.61     64.53 o 
   1 -12   8      185.18      163.85    100.18 o 
   2 -12   8       59.23      174.71    108.87 o 
   3 -12   8     7367.41     7463.53    232.70 o 
   4 -12   8     1945.32     1928.23    135.92 o 
 -12 -11   8       99.90      -26.50     57.82 o 
 -11 -11   8      992.35      883.31     80.63 o 
 -10 -11   8     3830.89     3748.79    128.81 o 
  -9 -11   8     2269.38     2242.69     92.42 o 
  -8 -11   8      461.26      446.49     86.14 o 
  -7 -11   8       15.65      -39.13     44.48 o 
  -6 -11   8     1969.59     1934.37    171.13 o 
  -5 -11   8        3.63        2.08     36.60 o 
  -4 -11   8      723.37      718.11     52.58 o 
  -3 -11   8     3877.80     4090.20    120.79 o 
  -2 -11   8     7222.58     7552.36    169.72 o 
  -1 -11   8     1618.03     1684.02     77.79 o 
   0 -11   8     1450.60     1377.80    117.46 o 
   1 -11   8      411.12      420.54     91.62 o 
   2 -11   8     1868.30     1927.94    113.80 o 
   3 -11   8       92.51       98.99     45.77 o 
   4 -11   8     7733.86     7428.32    251.22 o 
   5 -11   8       80.80       61.31     75.32 o 
 -12 -10   8      374.13      287.79     70.63 o 
 -11 -10   8       23.99        1.76     49.74 o 
 -10 -10   8     1227.92     1198.47     84.11 o 
  -9 -10   8     1156.97     1070.44     72.81 o 
  -8 -10   8      360.37      269.13     45.49 o 
  -7 -10   8       50.92       98.12     50.67 o 
  -6 -10   8       11.79      -34.47     37.24 o 
  -5 -10   8      885.11      840.79     77.73 o 
  -4 -10   8      622.25      607.55     44.28 o 
  -3 -10   8       13.99       43.41     39.92 o 
  -2 -10   8     1071.56     1093.22     85.67 o 
  -1 -10   8     9905.84     9766.10    188.94 o 
   0 -10   8       26.88       12.05     28.44 o 
   1 -10   8      162.87      138.78     28.93 o 
   2 -10   8     5960.34     6115.03    327.76 o 
   3 -10   8     3364.20     3219.29    161.84 o 
   4 -10   8      509.13      521.84     85.16 o 
   5 -10   8     4969.17     4881.85    209.11 o 
   6 -10   8      117.48       85.20     79.30 o 
   7 -10   8      144.60       87.40     89.10 o 
 -13  -9   8     1323.78     1182.95    144.79 o 
 -12  -9   8     2814.37     2818.98    142.78 o 
 -11  -9   8      515.66      395.30     99.29 o 
 -10  -9   8      307.07      266.07     58.64 o 
  -9  -9   8        4.96       15.41     42.22 o 
  -8  -9   8      337.84      293.06     57.86 o 
  -7  -9   8        8.16        6.40     37.14 o 
  -6  -9   8      475.77      436.47     81.60 o 
  -5  -9   8       84.72       90.58     34.81 o 
  -4  -9   8     1809.47     1731.64     64.44 o 
  -3  -9   8     8224.27     8484.48    129.39 o 
  -2  -9   8        5.47       25.77     25.61 o 
  -1  -9   8     1670.48     1623.42     70.92 o 
   0  -9   8     7959.39     8167.23    151.43 o 
   1  -9   8     8149.88     8324.38    114.42 o 
   2  -9   8     1679.90     1623.74     80.25 o 
   3  -9   8     6939.43     7094.53    170.60 o 
   4  -9   8      799.74      660.74     74.20 o 
   5  -9   8     1261.50     1236.23    124.56 o 
   6  -9   8      738.04      631.21    102.74 o 
   7  -9   8       65.10      164.46     97.89 o 
   8  -9   8      101.98       83.40     92.29 o 
 -13  -8   8       92.09      131.69     57.43 o 
 -12  -8   8     5296.54     5494.26    136.80 o 
 -11  -8   8     1616.83     1366.03     95.80 o 
 -10  -8   8       12.61      -50.41     41.67 o 
  -9  -8   8     1512.66     1349.97     72.20 o 
  -8  -8   8     4160.69     4022.36    124.95 o 
  -7  -8   8       62.93       95.90     39.32 o 
  -6  -8   8        7.74       28.92     25.87 o 
  -5  -8   8       14.91      -14.44     18.80 o 
  -4  -8   8     8321.92     8883.62    132.49 o 
  -3  -8   8      703.46      692.19     35.47 o 
  -2  -8   8    23278.24    24024.85    308.65 o 
  -1  -8   8      365.00      416.40     38.99 o 
   0  -8   8    10974.77    11478.82    180.00 o 
   1  -8   8      718.68      754.72     33.90 o 
   2  -8   8    10971.19    11354.24    174.87 o 
   3  -8   8      485.14      547.10     57.38 o 
   4  -8   8      953.90      947.57     78.90 o 
   5  -8   8      241.67      303.88     65.53 o 
   6  -8   8     3189.97     3027.21    323.20 o 
   7  -8   8      739.91      750.54    115.68 o 
   8  -8   8       55.50       59.66    171.11 o 
 -13  -7   8       76.26       43.65     57.67 o 
 -12  -7   8     1246.88     1283.87     83.81 o 
 -11  -7   8     1798.47     1836.28     85.99 o 
 -10  -7   8     2711.54     2633.40     84.95 o 
  -9  -7   8     1975.29     1899.44     63.96 o 
  -8  -7   8     1317.07     1193.91     64.05 o 
  -7  -7   8     1140.30     1117.63    106.35 o 
  -6  -7   8      986.80      991.18     50.18 o 
  -5  -7   8      391.01      384.87     34.38 o 
  -4  -7   8       52.21       44.28     23.61 o 
  -3  -7   8    35917.35    37470.40    432.29 o 
  -2  -7   8     6549.05     6682.24     98.45 o 
  -1  -7   8    13728.53    14067.83    152.76 o 
   0  -7   8       78.92       95.00     17.01 o 
   1  -7   8    20060.06    20822.63    206.33 o 
   2  -7   8      725.80      766.89     39.28 o 
   3  -7   8     4280.21     4406.86    141.60 o 
   4  -7   8       39.14       -0.33     35.63 o 
   5  -7   8       57.92       17.43     45.28 o 
   6  -7   8     4009.63     4070.91    161.90 o 
   7  -7   8     2336.09     2243.59    135.67 o 
   8  -7   8     1279.29     1040.02    134.35 o 
   9  -7   8      103.35       94.63    176.54 o 
 -13  -6   8       74.00       10.22     66.55 o 
 -12  -6   8      404.18      428.97     75.67 o 
 -11  -6   8     1297.65     1302.60     80.38 o 
 -10  -6   8       20.44       26.03     36.86 o 
  -9  -6   8      343.44      351.92     43.80 o 
  -8  -6   8     3439.41     3337.23     77.46 o 
  -7  -6   8      548.01      502.78     31.47 o 
  -6  -6   8      996.23      925.19     49.21 o 
  -5  -6   8     8398.07     8374.33    123.83 o 
  -4  -6   8     4281.96     4301.67     61.86 o 
  -3  -6   8      440.11      421.64     29.05 o 
  -2  -6   8     9845.12     9788.96    115.76 o 
  -1  -6   8     9522.88     9506.24    138.26 o 
   0  -6   8      504.31      487.26     22.14 o 
   1  -6   8     6778.49     6794.86     87.65 o 
   2  -6   8     3633.78     3757.64     81.11 o 
   3  -6   8     2431.11     2516.14     85.85 o 
   4  -6   8      989.43      885.66     60.40 o 
   5  -6   8      905.23      826.65     64.71 o 
   6  -6   8      226.04      220.48     61.05 o 
   7  -6   8     2100.48     2271.72    131.74 o 
   8  -6   8      145.72      217.32     71.40 o 
   9  -6   8      776.08      781.55    128.78 o 
  10  -6   8     2234.89     1835.08    179.34 o 
 -13  -5   8       60.41       -4.16     66.67 o 
 -12  -5   8      291.44      200.87     68.82 o 
 -11  -5   8     6486.40     6785.21    150.55 o 
 -10  -5   8     5869.66     5770.28    146.70 o 
  -9  -5   8     1787.52     1809.94     72.33 o 
  -8  -5   8       36.85       85.24     28.67 o 
  -7  -5   8     3829.24     3626.02    110.61 o 
  -6  -5   8     2545.55     2586.47     55.50 o 
  -5  -5   8     2014.28     2062.55     46.86 o 
  -4  -5   8    24539.46    25026.96    325.01 o 
  -3  -5   8     7555.45     7974.98     85.77 o 
  -2  -5   8     2376.92     2341.05     41.06 o 
  -1  -5   8      355.28      438.24     33.23 o 
   0  -5   8     7707.81     7480.45     91.29 o 
   1  -5   8     4683.07     4869.17     71.20 o 
   2  -5   8      381.66      468.91     30.54 o 
   3  -5   8       88.48       62.16     32.79 o 
   4  -5   8     1652.82     1599.53     71.73 o 
   5  -5   8       38.26       84.91     33.81 o 
   6  -5   8      153.08      238.94     48.35 o 
   7  -5   8     1741.68     1766.63    114.74 o 
   8  -5   8     2915.59     2901.73    151.06 o 
   9  -5   8     1723.25     1868.81    196.11 o 
  10  -5   8     1251.44      951.79    253.48 o 
  11  -5   8      668.67      767.83    284.18 o 
 -13  -4   8      175.66      176.82     88.77 o 
 -12  -4   8      486.09      444.28     97.85 o 
 -11  -4   8        7.96      -62.60     42.19 o 
 -10  -4   8     8650.69     8914.49    167.37 o 
  -9  -4   8    16893.47    17066.51    254.38 o 
  -8  -4   8      579.34      558.84     45.55 o 
  -7  -4   8     3013.62     2866.30     71.74 o 
  -6  -4   8      579.28      591.03     29.31 o 
  -5  -4   8    27106.30    27538.09    249.64 o 
  -4  -4   8     7682.79     7665.91     87.38 o 
  -3  -4   8    22871.23    22909.50    231.97 o 
  -2  -4   8     4291.82     4548.50     58.61 o 
  -1  -4   8     3564.02     3437.03     48.01 o 
   0  -4   8      770.94      673.75     19.84 o 
   1  -4   8     3813.31     3797.38     77.34 o 
   2  -4   8     9409.52     9339.73    110.43 o 
   3  -4   8     2595.84     2556.12     70.70 o 
   4  -4   8     4687.74     4905.11    119.47 o 
   5  -4   8      511.40      485.58     50.36 o 
   6  -4   8     2272.68     1994.26     89.90 o 
   7  -4   8       37.63       54.06     41.63 o 
   8  -4   8     8538.85     8816.19    427.22 o 
   9  -4   8     7308.24     7998.07    356.34 o 
  10  -4   8     1740.66     1704.71    137.49 o 
  11  -4   8      686.76      419.01    128.85 o 
 -13  -3   8      460.94      590.61    144.85 o 
 -12  -3   8        0.93      -53.26     72.71 o 
 -11  -3   8       11.56       15.52     55.37 o 
 -10  -3   8     1578.13     1622.56     97.85 o 
  -9  -3   8     7859.17     7862.22    149.66 o 
  -8  -3   8     7756.67     7605.13    146.29 o 
  -7  -3   8      418.93      446.78     36.43 o 
  -6  -3   8     7016.87     6708.13     96.96 o 
  -5  -3   8     4083.27     3983.42     80.93 o 
  -4  -3   8     4409.24     4270.56     61.00 o 
  -3  -3   8     1457.12     1461.99     31.37 o 
  -2  -3   8    12702.63    12606.28    124.54 o 
  -1  -3   8     8105.74     7796.58     88.85 o 
   0  -3   8     3643.75     3918.20     59.79 o 
   1  -3   8     2316.46     2613.76     49.60 o 
   2  -3   8    10749.29    11344.58    127.28 o 
   3  -3   8    25293.22    25588.71    284.26 o 
   4  -3   8    12303.34    12156.20    180.78 o 
   5  -3   8     6626.76     6594.63     99.79 o 
   6  -3   8        1.27      -11.37     29.14 o 
   7  -3   8      271.14      256.14     39.75 o 
   8  -3   8      561.04      613.84     51.87 o 
   9  -3   8    19852.70    19589.09    394.33 o 
  10  -3   8     5464.18     5579.17    157.59 o 
  11  -3   8        8.44      -56.96     54.41 o 
  12  -3   8       42.85      -10.32     68.67 o 
 -13  -2   8        5.96       77.75     94.66 o 
 -12  -2   8     1417.65     1435.90    125.48 o 
 -11  -2   8      939.54      982.12    146.78 o 
 -10  -2   8      159.95      127.66     47.54 o 
  -9  -2   8     1221.46     1258.58     60.94 o 
  -8  -2   8     8214.28     8314.77    184.99 o 
  -7  -2   8     4346.84     4242.46     82.12 o 
  -6  -2   8       18.43       35.63     21.32 o 
  -5  -2   8    15125.38    15040.81    164.50 o 
  -4  -2   8      235.47      260.32     28.13 o 
  -3  -2   8     1978.79     2155.72     43.44 o 
  -2  -2   8      515.60      553.85     24.74 o 
  -1  -2   8     7047.40     7150.43     82.05 o 
   0  -2   8     1421.56     1312.80     26.93 o 
   1  -2   8      261.57      354.65     16.94 o 
   2  -2   8     2790.94     3085.84     47.55 o 
   3  -2   8      129.27      125.71     16.88 o 
   4  -2   8    12937.27    12825.13    162.37 o 
   5  -2   8     1824.05     1667.97     52.73 o 
   6  -2   8      562.69      521.95     41.85 o 
   7  -2   8     9822.13     9715.83    171.04 o 
   8  -2   8     2142.26     2096.08     82.26 o 
   9  -2   8      303.78      257.17     47.87 o 
  10  -2   8     7210.83     7072.09    192.34 o 
  11  -2   8     1052.40     1040.70     90.17 o 
  12  -2   8     2372.67     2471.57    129.14 o 
 -13  -1   8      506.70      486.96    129.13 o 
 -12  -1   8     1520.87     1805.82    138.85 o 
 -11  -1   8     1841.27     1937.27    130.61 o 
 -10  -1   8     6415.62     6629.88    206.20 o 
  -9  -1   8       55.25       24.18     39.85 o 
  -8  -1   8       79.24       30.99     28.12 o 
  -7  -1   8    10888.61    11000.35    145.52 o 
  -6  -1   8        4.30       -7.90     17.52 o 
  -5  -1   8       37.61       53.98     17.57 o 
  -4  -1   8       17.64       27.15     15.36 o 
  -3  -1   8     3726.23     3963.67     72.14 o 
  -2  -1   8    11859.57    11745.50    143.51 o 
  -1  -1   8      550.44      673.54     22.74 o 
   0  -1   8    10490.92    10728.32    101.52 o 
   1  -1   8     1315.41     1317.06     31.34 o 
   2  -1   8    10973.50    11339.63    126.64 o 
   3  -1   8      269.95      317.06     18.87 o 
   4  -1   8     7290.42     7650.32    100.90 o 
   5  -1   8     8247.91     8208.05    112.38 o 
   6  -1   8     2095.26     1959.06     62.09 o 
   7  -1   8      515.78      569.49     43.28 o 
   8  -1   8     8542.91     8704.79    150.51 o 
   9  -1   8       18.68       25.53     39.85 o 
  10  -1   8     1495.76     1474.92    104.05 o 
  11  -1   8      598.97      448.71     74.46 o 
  12  -1   8     1112.37     1191.75    101.74 o 
  13  -1   8      128.39      116.27     95.02 o 
 -13   0   8        0.03       26.35    183.50 o 
 -12   0   8      978.28     1118.69    123.37 o 
 -11   0   8     4784.38     5091.10    407.28 o 
 -10   0   8      795.98      788.36    180.04 o 
  -9   0   8      366.50      398.10     87.29 o 
  -8   0   8      551.92      580.39     55.67 o 
  -7   0   8    11153.87    11317.04    160.47 o 
  -6   0   8     7397.95     7424.49    123.25 o 
  -5   0   8      706.94      629.72     36.44 o 
  -4   0   8     4874.85     4747.94     70.09 o 
  -3   0   8     5107.62     4956.60     67.94 o 
  -2   0   8    12544.73    13196.40    126.09 o 
  -1   0   8     3167.79     2960.13     42.96 o 
   0   0   8     1838.35     1822.10     28.38 o 
   1   0   8    22594.11    22972.50    212.07 o 
   2   0   8     1927.66     1955.68     36.89 o 
   3   0   8    36885.23    36933.95    337.19 o 
   4   0   8     6441.92     6608.15     84.06 o 
   5   0   8      920.03      822.46     38.02 o 
   6   0   8    10078.65    10146.00    128.18 o 
   7   0   8    14217.56    14109.13    180.58 o 
   8   0   8      481.37      440.18     55.48 o 
   9   0   8      549.70      440.16     48.48 o 
  10   0   8     3024.99     2922.08    107.03 o 
  11   0   8     3852.69     3917.48    128.08 o 
  12   0   8     1461.88     1453.21    122.74 o 
  13   0   8      818.54      660.90    110.96 o 
 -12   1   8       79.20      -62.06     89.70 o 
 -11   1   8     1484.35     1629.94    130.21 o 
 -10   1   8     5019.57     5338.55    193.73 o 
  -9   1   8      867.04      971.61     82.48 o 
  -8   1   8      300.23      166.72     54.37 o 
  -7   1   8     3225.08     3137.80     87.26 o 
  -6   1   8     8991.50     8660.94    115.68 o 
  -5   1   8     5185.82     5310.76     86.79 o 
  -4   1   8    10583.96    10645.74    128.72 o 
  -3   1   8     6203.49     6637.48     82.36 o 
  -2   1   8    12106.95    11907.81    125.89 o 
  -1   1   8      776.43      736.54     23.35 o 
   0   1   8    16563.69    17430.21    158.82 o 
   1   1   8     9081.86     9394.57     94.38 o 
   2   1   8    88981.34    90027.56    829.02 o 
   3   1   8      176.82      170.18     17.63 o 
   4   1   8    11100.45    10084.51    134.87 o 
   5   1   8       32.28       36.45     16.48 o 
   6   1   8    16973.02    16682.90    165.77 o 
   7   1   8       48.14       66.08     23.77 o 
   8   1   8       15.35       23.75     28.03 o 
   9   1   8     3094.92     2790.47     80.30 o 
  10   1   8     1685.11     1515.47    121.06 o 
  11   1   8     3901.19     3908.09    144.18 o 
  12   1   8     1078.79     1038.64     95.37 o 
  13   1   8     1875.36     2007.44    162.95 o 
 -12   2   8      711.36      624.56    169.48 o 
 -11   2   8       81.69       22.74    105.59 o 
 -10   2   8      110.78       95.33     76.80 o 
  -9   2   8      169.01       96.50     51.76 o 
  -8   2   8     1028.54      957.33     67.32 o 
  -7   2   8      281.98      176.96     34.23 o 
  -6   2   8     4178.62     4265.66    129.07 o 
  -5   2   8      575.70      529.85     30.04 o 
  -4   2   8     1347.00     1422.92     39.83 o 
  -3   2   8    19612.96    19565.78    199.33 o 
  -2   2   8      721.88      853.74     27.73 o 
  -1   2   8    10219.45    10455.29    113.57 o 
   0   2   8     4338.66     4121.61     49.17 o 
   1   2   8     2081.31     2109.94     41.47 o 
   2   2   8      560.48      599.05     21.51 o 
   3   2   8    27381.52    25951.34    218.07 o 
   4   2   8     1596.22     1782.04     38.37 o 
   5   2   8      512.13      452.76     25.21 o 
   6   2   8      285.12      191.75     23.25 o 
   7   2   8     6707.81     6614.12     88.28 o 
   8   2   8      747.42      649.40     48.02 o 
   9   2   8       26.96        6.40     31.21 o 
  10   2   8     1338.36     1343.83     70.69 o 
  11   2   8        7.48      -23.60     50.57 o 
  12   2   8     3030.82     3140.06    151.92 o 
  13   2   8      236.80      176.13     75.79 o 
  14   2   8      709.27      736.06    192.32 o 
 -11   3   8      240.06      266.94    156.25 o 
 -10   3   8     2070.43     2193.20    145.37 o 
  -9   3   8      518.19      616.70     94.59 o 
  -8   3   8       35.20       59.76     43.63 o 
  -7   3   8       47.48        4.49     34.07 o 
  -6   3   8     1226.57     1143.01     64.52 o 
  -5   3   8    16996.59    16722.65    274.58 o 
  -4   3   8      572.76      576.68     31.23 o 
  -3   3   8      645.65      611.56     34.90 o 
  -2   3   8     9027.21     8497.74    118.86 o 
  -1   3   8     4452.11     4096.08     71.64 o 
   0   3   8     1022.95     1191.25     30.32 o 
   1   3   8    49958.32    50187.93    447.96 o 
   2   3   8     2582.06     2524.86     46.72 o 
   3   3   8      494.71      500.02     22.81 o 
   4   3   8     4048.20     3954.04     58.30 o 
   5   3   8        3.98      -16.71     14.77 o 
   6   3   8       23.21       35.84     17.77 o 
   7   3   8     1019.08      981.10     37.77 o 
   8   3   8       82.68       36.67     23.01 o 
   9   3   8        4.78       54.80     33.26 o 
  10   3   8     2152.71     2076.63     81.61 o 
  11   3   8      476.61      493.82     57.77 o 
  12   3   8       72.68       59.68     57.45 o 
  13   3   8     2705.39     2651.77    121.73 o 
  14   3   8       83.15       62.54     72.13 o 
 -11   4   8      859.29      831.60    131.95 o 
 -10   4   8      166.15      113.48     83.21 o 
  -9   4   8     4412.57     4592.49    157.96 o 
  -8   4   8     4757.76     4636.35    148.52 o 
  -7   4   8      104.22       64.39     46.24 o 
  -6   4   8     3179.01     3095.70    163.66 o 
  -5   4   8     2451.60     2395.01     83.79 o 
  -4   4   8    42791.51    42499.21    467.73 o 
  -3   4   8     1751.29     1788.29     57.10 o 
  -2   4   8       29.28       66.21     23.33 o 
  -1   4   8     1285.81     1314.29     41.10 o 
   0   4   8    19642.74    19263.53    198.04 o 
   1   4   8     1045.09     1067.28     51.74 o 
   2   4   8    30111.86    29835.56    302.67 o 
   3   4   8    10572.22    10538.14    132.03 o 
   4   4   8     3264.00     2961.27     55.92 o 
   5   4   8       30.47      -11.25     14.63 o 
   6   4   8      111.82      119.91     21.43 o 
   7   4   8     2594.26     2628.10     60.39 o 
   8   4   8      682.14      694.05     45.71 o 
   9   4   8     5845.53     5739.79    106.68 o 
  10   4   8      663.01      578.59     61.52 o 
  11   4   8     2527.12     2712.03    106.57 o 
  12   4   8      330.44      418.17     67.30 o 
  13   4   8     2398.28     2760.22    145.92 o 
  14   4   8     5636.94     6032.27    182.79 o 
 -10   5   8      987.54     1032.35    124.82 o 
  -9   5   8      775.56      693.39     83.10 o 
  -8   5   8     3884.87     3677.87    139.28 o 
  -7   5   8     2652.31     2467.00    109.64 o 
  -6   5   8       17.12        1.96     35.11 o 
  -5   5   8    12261.15    12372.17    209.02 o 
  -4   5   8     1402.98     1383.90     59.95 o 
  -3   5   8    22724.66    22241.08    300.73 o 
  -2   5   8      257.91      269.55     34.03 o 
  -1   5   8      957.80     1018.29     53.82 o 
   0   5   8      659.08      779.36     37.07 o 
   1   5   8    16959.72    17181.35    212.02 o 
   2   5   8      569.41      554.72     30.20 o 
   3   5   8    14052.47    14121.73    215.04 o 
   4   5   8    28492.16    27472.70    313.38 o 
   5   5   8     7936.54     7631.80    103.90 o 
   6   5   8      995.58     1122.81     38.93 o 
   7   5   8      342.25      292.72     39.09 o 
   8   5   8     9301.78     9144.19    137.47 o 
   9   5   8     2942.46     3199.68     80.84 o 
  10   5   8     6985.13     6857.17    140.91 o 
  11   5   8        6.41      -78.02     39.01 o 
  12   5   8       37.41       26.52     54.35 o 
  13   5   8     2942.06     3087.47    129.20 o 
  14   5   8     4953.19     5183.94    170.03 o 
 -10   6   8     1497.04     1674.31    113.98 o 
  -9   6   8       15.47       91.04     61.77 o 
  -8   6   8        7.30       -9.40     52.69 o 
  -7   6   8     7764.15     7910.31    207.92 o 
  -6   6   8      103.93      109.09     43.85 o 
  -5   6   8        1.68       46.42     33.09 o 
  -4   6   8     8286.54     8093.48    143.78 o 
  -3   6   8     2205.02     2164.15    117.21 o 
  -2   6   8     3632.17     3866.23     93.43 o 
  -1   6   8     1477.24     1616.09     59.24 o 
   0   6   8     4215.84     4199.66     82.27 o 
   1   6   8     1327.18     1454.78     48.30 o 
   2   6   8     1203.43     1285.95     53.46 o 
   3   6   8       26.87       21.75     19.57 o 
   4   6   8     5085.54     5021.83     93.16 o 
   5   6   8    18916.12    18541.14    214.29 o 
   6   6   8      499.11      438.63     34.04 o 
   7   6   8      585.57      530.01     39.49 o 
   8   6   8     2468.70     2464.20     67.68 o 
   9   6   8     2934.34     3011.81     78.83 o 
  10   6   8      667.72      674.22     55.49 o 
  11   6   8     5688.97     5664.27    134.28 o 
  12   6   8        2.64        9.38     46.78 o 
  13   6   8      396.03      528.13    106.64 o 
  14   6   8     1498.51     1585.82    110.54 o 
  -9   7   8     2629.92     2775.24    127.01 o 
  -8   7   8       32.59       -8.68     52.94 o 
  -7   7   8     1476.31     1441.52    122.29 o 
  -6   7   8     9864.11     9768.32    190.49 o 
  -5   7   8     1275.15     1240.18     63.07 o 
  -4   7   8       94.99       46.98     33.98 o 
  -3   7   8      101.59      134.70     34.03 o 
  -2   7   8     1579.95     1607.89     78.45 o 
  -1   7   8        3.40       12.08     23.56 o 
   0   7   8      176.42      107.92     30.27 o 
   1   7   8     2909.11     3071.39     97.33 o 
   2   7   8      229.66      272.17     29.78 o 
   3   7   8     5119.07     4799.18    104.08 o 
   4   7   8      769.84      863.46     41.35 o 
   5   7   8     1352.80     1245.12     63.54 o 
   6   7   8    10759.84    10497.98    161.56 o 
   7   7   8     1710.95     1717.34     65.63 o 
   8   7   8       99.82       77.55     31.04 o 
   9   7   8     8302.84     8277.00    142.47 o 
  10   7   8     2017.44     1874.24     78.32 o 
  11   7   8      155.09       69.32     44.54 o 
  12   7   8      371.43      385.87     66.04 o 
  13   7   8      824.30      805.88     83.45 o 
  14   7   8      197.62      224.67     83.30 o 
  -8   8   8     1201.58     1112.53    126.85 o 
  -7   8   8      337.64      318.89     49.88 o 
  -6   8   8     7170.91     7259.74    255.84 o 
  -5   8   8     7107.72     7195.80    145.80 o 
  -4   8   8       16.74       24.54     28.99 o 
  -3   8   8      216.66      179.34     31.36 o 
  -2   8   8      171.70      200.65     45.55 o 
  -1   8   8      922.85      911.12     79.04 o 
   0   8   8     1575.60     1555.50     68.12 o 
   1   8   8      384.54      360.07     33.72 o 
   2   8   8     9518.54     9233.47    126.42 o 
   3   8   8        8.38       20.80     20.73 o 
   4   8   8     4665.53     4564.42    107.07 o 
   5   8   8      784.66      773.41     42.80 o 
   6   8   8    11103.28    10946.34    167.44 o 
   7   8   8    11539.92    11384.72    281.38 o 
   8   8   8     8856.25     8738.03    142.03 o 
   9   8   8     1068.13     1109.15     57.59 o 
  10   8   8     1667.41     1542.07     72.76 o 
  11   8   8       66.19       97.05     48.81 o 
  12   8   8     1046.53     1241.33     86.37 o 
  13   8   8      742.02      647.64     77.86 o 
  14   8   8      394.84      362.46     84.89 o 
  -8   9   8        2.86      -17.45     80.46 o 
  -7   9   8       20.25        0.32    100.99 o 
  -6   9   8       27.26      -14.37     58.83 o 
  -5   9   8     3514.39     3518.73    241.05 o 
  -4   9   8     5405.45     5163.00    163.41 o 
  -3   9   8     4147.48     4130.87    205.77 o 
  -2   9   8     1105.91     1159.56    191.69 o 
  -1   9   8      679.62      735.87     63.15 o 
   0   9   8       85.61      120.71     36.84 o 
   1   9   8     4223.32     3966.88    108.26 o 
   2   9   8      555.16      522.14     41.30 o 
   3   9   8    11678.73    11164.11    175.48 o 
   4   9   8       19.59        4.62     32.25 o 
   5   9   8     4213.60     3979.97    107.78 o 
   6   9   8       64.56       83.84     30.06 o 
   7   9   8    20241.24    20342.31    263.44 o 
   8   9   8     5739.38     5712.68    117.34 o 
   9   9   8     1788.04     1908.58     74.90 o 
  10   9   8       12.59       10.51     36.50 o 
  11   9   8     1438.85     1492.82     77.16 o 
  12   9   8       62.75       40.22     47.97 o 
  13   9   8      394.31      459.57     72.58 o 
  14   9   8      998.14     1096.19     96.27 o 
  -7  10   8      233.46      111.08     83.06 o 
  -6  10   8       11.16      -50.34     62.84 o 
  -5  10   8      788.85      699.44     89.39 o 
  -4  10   8       34.71      -17.76     49.71 o 
  -3  10   8     4991.72     4527.92    153.33 o 
  -2  10   8     1478.38     1527.70    105.89 o 
  -1  10   8       37.55       43.16     45.50 o 
   0  10   8     1672.32     1752.98     96.33 o 
   1  10   8      209.10      105.96     52.74 o 
   2  10   8     6007.25     5786.91    136.89 o 
   3  10   8      212.62      245.70     37.29 o 
   4  10   8     8371.15     7982.08    252.82 o 
   5  10   8     1271.83     1283.11     67.63 o 
   6  10   8      530.70      463.76     68.81 o 
   7  10   8      351.31      283.42     40.27 o 
   8  10   8    10972.60    11346.05    175.46 o 
   9  10   8     2226.94     2182.72     78.26 o 
  10  10   8      159.57      109.93     41.62 o 
  11  10   8      563.39      472.18     56.37 o 
  12  10   8      279.62      283.40     56.34 o 
  13  10   8      366.32      428.46     65.25 o 
  -6  11   8       54.58       50.20     77.24 o 
  -5  11   8     1903.32     1864.11    125.15 o 
  -4  11   8     2496.95     2478.01    130.30 o 
  -3  11   8        3.64      -16.55     49.70 o 
  -2  11   8      352.28      203.32     63.34 o 
  -1  11   8      648.93      531.83     77.88 o 
   0  11   8     1082.34     1057.56     91.70 o 
   1  11   8       90.61       48.50     40.49 o 
   2  11   8     5706.15     5490.12    154.24 o 
   3  11   8     5890.98     5827.04    143.78 o 
   4  11   8      125.39       59.55     34.15 o 
   5  11   8      531.82      595.63     60.82 o 
   6  11   8     7013.43     6991.28    147.24 o 
   7  11   8      178.43      132.40     40.95 o 
   8  11   8      344.69      363.35     51.20 o 
   9  11   8     1387.95     1557.71     82.83 o 
  10  11   8     1927.94     1874.16     74.80 o 
  11  11   8      457.72      407.41     52.60 o 
  12  11   8       73.87       42.33     48.76 o 
  13  11   8      375.24      351.40     62.29 o 
  -5  12   8      527.74      325.93     94.68 o 
  -4  12   8     3422.37     3578.99    280.21 o 
  -3  12   8     4635.06     4609.38    170.82 o 
  -2  12   8      297.99      284.75     73.50 o 
  -1  12   8      387.79      381.74     74.95 o 
   0  12   8      106.13      105.97     51.94 o 
   1  12   8     8058.59     8303.22    206.26 o 
   2  12   8      104.53       51.40     45.54 o 
   3  12   8     4552.12     4554.14    144.19 o 
   4  12   8       14.68      -52.91     37.21 o 
   5  12   8     3358.12     3489.00    153.89 o 
   6  12   8      646.90      468.58     50.41 o 
   7  12   8     2124.79     2113.05     88.05 o 
   8  12   8     3070.11     3301.26    111.21 o 
   9  12   8     3046.51     3133.64    113.03 o 
  10  12   8      362.23      383.22     60.64 o 
  11  12   8      199.58      249.22     60.24 o 
  12  12   8        3.23      -39.29     53.87 o 
  -3  13   8     2166.08     2344.48    136.35 o 
  -2  13   8     8684.20     8549.35    317.57 o 
  -1  13   8       73.50      100.28     65.86 o 
   0  13   8     5835.38     5609.11    176.43 o 
   1  13   8       80.16       93.42     54.90 o 
   2  13   8     5941.67     5859.00    173.65 o 
   3  13   8       71.95       85.50     48.99 o 
   4  13   8       69.01       68.86     37.05 o 
   5  13   8      174.59      208.00     44.58 o 
   6  13   8     2285.41     2352.49     89.21 o 
   7  13   8      460.01      455.14     76.77 o 
   8  13   8        7.16       23.22     41.23 o 
   9  13   8    11949.32    12328.20    234.39 o 
  10  13   8     4038.44     3934.51    133.27 o 
  11  13   8       32.42       11.44     53.84 o 
  12  13   8      525.42      438.90     77.29 o 
  -2  14   8     4054.73     4087.61    171.60 o 
  -1  14   8     1931.45     2020.35    138.01 o 
   0  14   8      258.89      224.81     71.57 o 
   1  14   8     6644.61     6628.01    198.54 o 
   2  14   8      190.19      220.57     65.78 o 
   3  14   8      615.30      490.68     81.03 o 
   4  14   8       51.31       39.45     34.09 o 
   5  14   8       17.47      -18.00     35.02 o 
   6  14   8      398.78      378.79     51.23 o 
   7  14   8      110.60      129.19     45.49 o 
   8  14   8     1107.45     1137.85    124.73 o 
   9  14   8      452.45      452.98     62.28 o 
  10  14   8     2851.10     3012.30    120.09 o 
  11  14   8     1449.44     1465.76    194.38 o 
   0  15   8       37.18      -24.82     66.35 o 
   1  15   8        4.01       59.96     57.86 o 
   2  15   8      404.15      413.92     83.65 o 
   3  15   8       38.44       35.82     57.92 o 
   4  15   8      627.41      686.10     82.14 o 
   5  15   8        3.09      -27.55     52.07 o 
   6  15   8     1262.22     1259.55    162.84 o 
   7  15   8      208.94      159.83     50.70 o 
   8  15   8     1013.25      998.77     87.34 o 
   9  15   8        6.53       16.94     48.67 o 
   4  16   8      236.32      211.47     71.30 o 
   5  16   8       23.08      -17.67     58.69 o 
   6  16   8       75.66       60.37     61.10 o 
   7  16   8     4874.06     5002.16    183.81 o 
  -5 -15   9     1767.93     1595.95    232.96 o 
  -8 -14   9     1269.87     1150.12    102.36 o 
  -7 -14   9     4033.91     4034.08    150.84 o 
  -6 -14   9      419.95      391.67    118.32 o 
  -5 -14   9      428.15      493.99     93.03 o 
  -4 -14   9      442.61      349.42    141.30 o 
   0 -14   9      148.08      241.46    125.83 o 
 -10 -13   9     1918.90     1421.53    184.77 o 
  -9 -13   9     1786.06     1753.74    124.80 o 
  -8 -13   9      616.32      426.49     88.85 o 
  -7 -13   9      996.76      963.64     87.50 o 
  -6 -13   9     4230.48     4413.85    161.03 o 
  -5 -13   9       72.30      132.88    128.56 o 
  -4 -13   9     1621.27     1560.59    123.75 o 
  -3 -13   9     1556.39     1598.82    147.87 o 
  -1 -13   9      325.57      339.26    108.39 o 
   0 -13   9       10.25        1.69     92.03 o 
   1 -13   9      689.80      487.02    132.58 o 
   2 -13   9       98.46       -7.22    130.58 o 
 -11 -12   9     4509.03     4810.60    147.78 o 
 -10 -12   9     1403.45     1133.59    112.15 o 
  -9 -12   9      734.07      633.34     90.19 o 
  -8 -12   9      211.97      290.33    138.21 o 
  -7 -12   9       41.43       47.50     51.68 o 
  -6 -12   9     6352.53     6769.67    189.85 o 
  -5 -12   9     6058.05     6580.70    170.05 o 
  -4 -12   9     3007.03     3201.97    188.61 o 
  -3 -12   9      269.34      258.46     84.01 o 
  -2 -12   9     3495.52     3381.54    225.15 o 
  -1 -12   9      704.07      618.46     75.37 o 
   0 -12   9        6.48      239.36     95.22 o 
   1 -12   9       13.76       33.94     88.31 o 
   2 -12   9     4511.66     4678.12    362.48 o 
   3 -12   9      564.77      558.28    212.36 o 
   4 -12   9     6298.47     6552.69    233.39 o 
 -12 -11   9      344.50      331.93     70.73 o 
 -11 -11   9      374.96      357.41     65.63 o 
 -10 -11   9     2683.83     2670.68    144.70 o 
  -9 -11   9      392.12      275.07     47.78 o 
  -8 -11   9      394.91      327.91     68.37 o 
  -7 -11   9       31.35       38.32     49.57 o 
  -6 -11   9     2094.00     2207.00    114.01 o 
  -5 -11   9       26.35       46.89     40.95 o 
  -4 -11   9     3076.31     2999.61    160.68 o 
  -3 -11   9     3739.89     3632.15    150.51 o 
  -2 -11   9      278.23      304.82     60.35 o 
  -1 -11   9     4778.66     4805.18    190.36 o 
   0 -11   9      153.40      147.72     40.88 o 
   1 -11   9       96.57      -27.61    134.58 o 
   2 -11   9     2159.27     2080.92     74.28 o 
   3 -11   9     6892.33     7128.43    351.20 o 
   4 -11   9       12.61      -24.14     63.64 o 
   5 -11   9     3129.40     2926.75    170.91 o 
 -12 -10   9     1275.59     1294.01    102.67 o 
 -11 -10   9       30.70       34.05     54.91 o 
 -10 -10   9        0.26       43.43     47.03 o 
  -9 -10   9       11.05       40.71     41.62 o 
  -8 -10   9      114.54       20.03     42.83 o 
  -7 -10   9      382.04      372.19     99.39 o 
  -6 -10   9     2869.87     2791.67    119.69 o 
  -5 -10   9     6889.44     7165.65    183.60 o 
  -4 -10   9       22.76      -17.04     30.55 o 
  -3 -10   9      390.93      360.79     61.82 o 
  -2 -10   9     1098.29     1246.99     63.59 o 
  -1 -10   9       17.21       31.20     29.34 o 
   0 -10   9     1012.93     1199.50     66.13 o 
   1 -10   9     4218.78     4343.13    126.50 o 
   2 -10   9     1186.25     1159.12     68.95 o 
   3 -10   9      698.53      582.18     74.89 o 
   4 -10   9     1919.26     1819.25    274.11 o 
   5 -10   9      673.90      627.93     98.17 o 
   6 -10   9      547.93      554.90    109.58 o 
 -12  -9   9     1538.52     1298.59    105.51 o 
 -11  -9   9     1551.85     1622.01    137.94 o 
 -10  -9   9      440.37      449.13     81.37 o 
  -9  -9   9      754.91      731.56     66.84 o 
  -8  -9   9      577.91      547.26     55.20 o 
  -7  -9   9       62.12       -6.04     31.84 o 
  -6  -9   9      516.55      415.21     59.80 o 
  -5  -9   9     4321.34     4152.94    132.13 o 
  -4  -9   9    16354.01    16366.39    508.60 o 
  -3  -9   9      588.82      613.39     37.21 o 
  -2  -9   9        4.13       24.80     27.98 o 
  -1  -9   9     5361.90     5516.68    117.61 o 
   0  -9   9     3184.04     3516.68     88.34 o 
   1  -9   9        5.05        2.79     19.87 o 
   2  -9   9     5480.82     5646.52    135.59 o 
   3  -9   9       31.49      -14.53     39.35 o 
   4  -9   9       26.81       -9.43     68.82 o 
   5  -9   9       20.38       12.11     62.57 o 
   6  -9   9      810.88      848.32    127.35 o 
   7  -9   9      779.30      767.99    119.00 o 
 -13  -8   9     2838.41     2965.89    110.04 o 
 -12  -8   9      421.57      296.81     73.10 o 
 -11  -8   9       88.54       34.91     55.02 o 
 -10  -8   9     1960.91     1965.06    102.57 o 
  -9  -8   9     2499.16     2493.43     93.66 o 
  -8  -8   9      489.45      462.73     49.26 o 
  -7  -8   9     1293.52     1261.99    120.56 o 
  -6  -8   9      146.51      141.53     32.64 o 
  -5  -8   9       18.20       20.24     32.11 o 
  -4  -8   9       36.72       15.00     21.47 o 
  -3  -8   9    22580.80    23561.24    330.76 o 
  -2  -8   9      338.06      387.57     45.34 o 
  -1  -8   9     1372.41     1464.39     58.97 o 
   0  -8   9     2654.53     2658.07     66.94 o 
   1  -8   9     7475.39     7938.33    109.47 o 
   2  -8   9       32.30       14.03     28.42 o 
   3  -8   9      740.15      812.92     59.09 o 
   4  -8   9      538.42      464.37     66.00 o 
   5  -8   9     1503.95     1527.36    144.36 o 
   6  -8   9      180.61      115.45     70.65 o 
   7  -8   9      499.66      479.65    103.13 o 
   8  -8   9     2910.31     2841.75    194.23 o 
 -13  -7   9      691.51      479.11     74.14 o 
 -12  -7   9      897.56      876.69     74.67 o 
 -11  -7   9      593.20      516.67     59.15 o 
 -10  -7   9      906.86      892.41     60.17 o 
  -9  -7   9     1469.35     1339.08     73.83 o 
  -8  -7   9     4999.22     5035.75    137.19 o 
  -7  -7   9     2839.66     2837.72     98.18 o 
  -6  -7   9       12.97       58.52     28.48 o 
  -5  -7   9      333.34      340.19     28.44 o 
  -4  -7   9     4033.65     4065.99     84.85 o 
  -3  -7   9     3728.12     4032.86     76.60 o 
  -2  -7   9    24338.87    24588.91    257.39 o 
  -1  -7   9       25.45       39.73     23.53 o 
   0  -7   9     7443.42     7405.04     97.26 o 
   1  -7   9      875.85      874.87     32.83 o 
   2  -7   9     2954.13     3015.04     90.93 o 
   3  -7   9      311.48      410.13     46.65 o 
   4  -7   9        1.39       37.18     36.86 o 
   5  -7   9     4727.96     4740.61    163.19 o 
   6  -7   9     1208.78     1241.18    114.67 o 
   7  -7   9      256.24      237.74     85.85 o 
   8  -7   9       69.19      150.18     84.64 o 
   9  -7   9     1789.09     2205.18    276.94 o 
 -13  -6   9     1093.87     1196.83    102.02 o 
 -12  -6   9      662.82      508.81     70.10 o 
 -11  -6   9      101.96      105.39     48.77 o 
 -10  -6   9       48.97       61.32     39.53 o 
  -9  -6   9     1621.92     1600.03     67.54 o 
  -8  -6   9     1447.06     1378.80     56.98 o 
  -7  -6   9      479.88      527.72     48.35 o 
  -6  -6   9     6430.70     6508.44    127.15 o 
  -5  -6   9     2314.13     2387.06     68.16 o 
  -4  -6   9     4044.80     4154.64     66.22 o 
  -3  -6   9     5749.67     5660.15     69.69 o 
  -2  -6   9     3852.53     3881.39     64.84 o 
  -1  -6   9     3795.67     3895.36     64.47 o 
   0  -6   9      127.07      125.16     16.84 o 
   1  -6   9     1661.76     1673.83     41.49 o 
   2  -6   9      873.90      942.57     61.44 o 
   3  -6   9      929.59      955.10     74.73 o 
   4  -6   9      585.15      560.23     72.51 o 
   5  -6   9       92.36       55.58     39.21 o 
   6  -6   9    10288.50     9784.15    255.30 o 
   7  -6   9      168.59      250.26     65.22 o 
   8  -6   9       24.43       -0.02     69.85 o 
   9  -6   9     1754.93     1415.82    148.98 o 
  10  -6   9     4380.93     4695.17    260.48 o 
 -13  -5   9      660.26      585.87     87.04 o 
 -12  -5   9     2398.67     2586.78    126.69 o 
 -11  -5   9     5394.78     5573.81    155.78 o 
 -10  -5   9     1552.87     1712.68     83.87 o 
  -9  -5   9     6566.93     6552.77    132.42 o 
  -8  -5   9     1801.92     1770.97     66.14 o 
  -7  -5   9     1607.63     1745.81     69.13 o 
  -6  -5   9      555.38      507.30     31.50 o 
  -5  -5   9    30731.28    30965.74    321.23 o 
  -4  -5   9     4261.72     4297.85     66.80 o 
  -3  -5   9     2141.81     2137.50     41.13 o 
  -2  -5   9      357.35      321.20     15.56 o 
  -1  -5   9    14436.99    14412.03    162.50 o 
   0  -5   9     1988.39     2012.85     41.86 o 
   1  -5   9      285.56      310.82     22.38 o 
   2  -5   9     2326.56     2435.47     63.88 o 
   3  -5   9      691.37      645.22     39.34 o 
   4  -5   9     5025.87     5130.08    127.29 o 
   5  -5   9      440.38      338.35     47.59 o 
   6  -5   9      503.32      587.54     69.40 o 
   7  -5   9     2405.09     2574.68    134.37 o 
   8  -5   9     3443.23     3628.76    164.64 o 
   9  -5   9      217.02      171.76     87.42 o 
  10  -5   9     1209.51     1059.55    146.36 o 
 -13  -4   9      919.50      858.47    183.22 o 
 -12  -4   9      109.73       43.38     63.22 o 
 -11  -4   9     4445.51     4395.69    134.81 o 
 -10  -4   9    13997.07    14319.16    225.72 o 
  -9  -4   9     2366.48     2411.59     88.12 o 
  -8  -4   9      284.24      308.44     40.04 o 
  -7  -4   9        3.34        8.98     27.20 o 
  -6  -4   9     6408.47     6493.08    127.97 o 
  -5  -4   9     4091.48     3915.03     66.84 o 
  -4  -4   9    20582.56    20114.97    192.30 o 
  -3  -4   9      227.48      244.09     16.28 o 
  -2  -4   9        4.39        6.71     10.51 o 
  -1  -4   9    15538.23    15919.68    154.90 o 
   0  -4   9    19595.53    20375.30    193.77 o 
   1  -4   9    15396.70    15928.80    180.06 o 
   2  -4   9      164.58      147.44     19.84 o 
   3  -4   9    10664.93    10938.69    146.08 o 
   4  -4   9     1289.91     1309.53     64.10 o 
   5  -4   9     3379.46     3174.80    217.02 o 
   6  -4   9      904.79      888.29     66.44 o 
   7  -4   9     5963.94     5934.32    159.76 o 
   8  -4   9    13134.03    13082.59    346.84 o 
   9  -4   9     3976.39     3695.74    172.87 o 
  10  -4   9      164.84      176.79    123.68 o 
  11  -4   9      514.83      556.51    133.42 o 
 -13  -3   9      208.76      182.64    129.45 o 
 -12  -3   9     3273.23     3632.29    177.19 o 
 -11  -3   9      243.55      274.39     65.72 o 
 -10  -3   9     4649.33     4621.24    174.72 o 
  -9  -3   9     8786.30     8713.01    160.28 o 
  -8  -3   9     2190.88     2215.56     77.28 o 
  -7  -3   9       10.26       12.14     28.68 o 
  -6  -3   9      773.62      736.13     38.61 o 
  -5  -3   9     5974.45     5956.03     85.49 o 
  -4  -3   9       28.72        6.87     10.98 o 
  -3  -3   9     8980.60     8858.01     97.85 o 
  -2  -3   9     5654.54     5786.37     81.52 o 
  -1  -3   9      383.30      393.73     17.48 o 
   0  -3   9    13210.44    14076.38    140.59 o 
   1  -3   9     1122.16     1163.36     31.63 o 
   2  -3   9    25971.14    26542.38    269.11 o 
   3  -3   9    10930.07    11151.46    162.23 o 
   4  -3   9    13796.95    13751.88    199.02 o 
   5  -3   9       23.90       18.55     25.44 o 
   6  -3   9      123.99       76.50     29.99 o 
   7  -3   9     2034.12     1874.72     70.45 o 
   8  -3   9     7659.52     7624.05    151.53 o 
   9  -3   9     9430.29     9976.15    272.41 o 
  10  -3   9      821.12      951.24     77.39 o 
  11  -3   9       71.06      191.18     65.85 o 
  12  -3   9     1276.86     1235.13     97.48 o 
 -13  -2   9      983.46     1007.94    151.13 o 
 -12  -2   9     2695.27     2757.67    190.45 o 
 -11  -2   9     4936.76     5253.58    225.82 o 
 -10  -2   9       26.20      -25.47     43.14 o 
  -9  -2   9     4117.63     4417.79    103.11 o 
  -8  -2   9      503.66      466.66     42.39 o 
  -7  -2   9      169.74      248.71     38.15 o 
  -6  -2   9     2214.84     2246.76     57.62 o 
  -5  -2   9      666.55      512.56     29.80 o 
  -4  -2   9       54.10       19.61     12.99 o 
  -3  -2   9     1415.50     1523.36     39.87 o 
  -2  -2   9      489.10      467.62     24.88 o 
  -1  -2   9       59.13        1.96     10.71 o 
   0  -2   9     8990.24     9238.18     91.25 o 
   1  -2   9      684.64      653.61     30.44 o 
   2  -2   9     1505.93     1505.52     28.94 o 
   3  -2   9    10839.30    10952.30    130.80 o 
   4  -2   9     3729.21     3594.00     70.41 o 
   5  -2   9     1767.59     1781.01     69.84 o 
   6  -2   9    15788.62    15447.38    203.46 o 
   7  -2   9      227.33      220.58     49.50 o 
   8  -2   9     1787.25     1623.43     75.20 o 
   9  -2   9     5936.56     5952.71    141.19 o 
  10  -2   9     1408.05     1505.82    118.91 o 
  11  -2   9        8.16       -9.49     58.89 o 
  12  -2   9       13.55       25.67     71.94 o 
 -13  -1   9      207.61      242.61    105.71 o 
 -12  -1   9     1451.95     1556.82    310.58 o 
 -11  -1   9     7653.66     8398.54    273.72 o 
 -10  -1   9     3057.73     3057.16    127.35 o 
  -9  -1   9      906.70      711.07     62.96 o 
  -8  -1   9      415.79      423.16     51.56 o 
  -7  -1   9       40.44       39.55     25.37 o 
  -6  -1   9      998.01     1013.91     42.30 o 
  -5  -1   9       20.28       45.10     17.08 o 
  -4  -1   9     2576.90     2538.98     50.92 o 
  -3  -1   9     8933.48     8311.62    107.40 o 
  -2  -1   9       15.22       35.36     15.93 o 
  -1  -1   9     1469.98     1543.16     31.95 o 
   0  -1   9      128.72      170.17     13.82 o 
   1  -1   9    26929.74    27897.88    269.81 o 
   2  -1   9    22539.65    23326.36    233.62 o 
   3  -1   9     7662.23     7895.80     93.44 o 
   4  -1   9     6131.05     6044.93     86.42 o 
   5  -1   9      651.73      674.56     34.66 o 
   6  -1   9      504.05      436.66     43.73 o 
   7  -1   9     9765.56     9892.16    164.86 o 
   8  -1   9     1790.32     1576.03     65.61 o 
   9  -1   9      830.54      818.41     63.21 o 
  10  -1   9        1.17       -5.65     45.24 o 
  11  -1   9       81.46       56.16     51.86 o 
  12  -1   9       45.18      -13.66     68.41 o 
 -12   0   9     1710.15     2024.94    285.61 o 
 -11   0   9      681.31      932.66    126.23 o 
 -10   0   9     3158.13     3604.30    164.03 o 
  -9   0   9     2751.46     2988.83    145.62 o 
  -8   0   9     3139.49     3139.48     91.70 o 
  -7   0   9     2047.38     1989.50     75.96 o 
  -6   0   9     3675.63     3545.48     73.99 o 
  -5   0   9      405.86      344.26     30.53 o 
  -4   0   9     7602.14     7433.24     94.14 o 
  -3   0   9      185.75      100.86     21.41 o 
  -2   0   9    25427.05    24993.74    234.80 o 
  -1   0   9      998.80     1016.96     24.19 o 
   0   0   9     6834.77     6843.52     72.94 o 
   1   0   9      669.82      740.03     24.12 o 
   2   0   9    48829.76    48307.97    425.89 o 
   3   0   9     3630.37     3555.53     58.20 o 
   4   0   9      296.86      387.59     24.02 o 
   5   0   9     8373.70     8524.04    111.52 o 
   6   0   9     3193.94     3076.32     69.77 o 
   7   0   9     1845.16     1747.29     64.02 o 
   8   0   9     1857.30     1768.22     68.88 o 
   9   0   9     3471.86     3462.38    115.20 o 
  10   0   9     5859.43     5772.95    147.30 o 
  11   0   9       33.22       78.30     53.72 o 
  12   0   9      305.85      126.61     69.19 o 
  13   0   9      241.02      281.14     93.35 o 
 -12   1   9       94.64       24.15     87.98 o 
 -11   1   9      751.81      805.16    112.44 o 
 -10   1   9        3.61      -11.62     72.31 o 
  -9   1   9      141.36      158.98     72.93 o 
  -8   1   9     3801.40     3649.29    126.90 o 
  -7   1   9     3299.77     3293.23    136.21 o 
  -6   1   9     4734.68     4554.96    106.28 o 
  -5   1   9     4916.43     5131.25     97.06 o 
  -4   1   9        7.28       12.79     15.31 o 
  -3   1   9     7123.75     6740.68     84.73 o 
  -2   1   9        4.23       34.96     12.96 o 
  -1   1   9     9872.03     9848.41    101.96 o 
   0   1   9     1205.89     1422.41     29.45 o 
   1   1   9    25535.91    26173.36    227.75 o 
   2   1   9      311.61      340.92     18.59 o 
   3   1   9    19410.14    18313.10    184.89 o 
   4   1   9     2907.45     2807.20     52.16 o 
   5   1   9    15857.11    15988.00    172.42 o 
   6   1   9      561.13      613.04     32.48 o 
   7   1   9     1134.76     1130.37     46.59 o 
   8   1   9      136.16       77.87     31.10 o 
   9   1   9       61.20       24.40     34.95 o 
  10   1   9     5605.56     5715.57    131.17 o 
  11   1   9     7107.88     7150.01    191.53 o 
  12   1   9      110.18       44.18     64.13 o 
  13   1   9     1357.24     1278.28    108.44 o 
 -12   2   9      284.77      463.66    134.75 o 
 -11   2   9       80.93       76.68    107.85 o 
 -10   2   9     1310.69     1310.26    147.67 o 
  -9   2   9        8.77       27.26     57.76 o 
  -8   2   9      572.70      673.37     73.20 o 
  -7   2   9     2097.70     1931.43     82.15 o 
  -6   2   9       71.82       92.79     36.73 o 
  -5   2   9     1364.80     1315.37     45.72 o 
  -4   2   9     8565.14     8612.13    107.01 o 
  -3   2   9     1423.48     1391.36     42.50 o 
  -2   2   9    15101.38    15807.58    155.22 o 
  -1   2   9    20683.81    20194.53    208.96 o 
   0   2   9     2057.51     1975.17     34.90 o 
   1   2   9      263.78      235.64     14.68 o 
   2   2   9    12573.10    12440.63    117.56 o 
   3   2   9     1983.85     1973.06     38.57 o 
   4   2   9     6441.06     6554.84     79.81 o 
   5   2   9     9091.86     9102.93    108.86 o 
   6   2   9      924.12      894.63     35.96 o 
   7   2   9      549.38      631.92     33.37 o 
   8   2   9      873.98      838.75     45.70 o 
   9   2   9        8.57      -35.40     26.46 o 
  10   2   9      745.19      680.30     67.04 o 
  11   2   9     4956.80     5072.52    143.63 o 
  12   2   9     2333.14     2155.38    121.43 o 
  13   2   9       11.84      -50.22     69.06 o 
 -11   3   9     2666.25     2903.84    205.23 o 
 -10   3   9     1241.26     1533.86    263.31 o 
  -9   3   9     1271.26     1328.14    167.07 o 
  -8   3   9     1567.08     1304.20    165.71 o 
  -7   3   9     1959.55     1910.55     94.22 o 
  -6   3   9    14687.16    14593.32    262.00 o 
  -5   3   9        1.63       39.45     25.93 o 
  -4   3   9    13809.03    13546.92    209.43 o 
  -3   3   9     7729.70     7695.71    147.62 o 
  -2   3   9      232.29      273.41     22.73 o 
  -1   3   9     4781.31     5214.40     78.56 o 
   0   3   9    38447.93    38800.67    315.02 o 
   1   3   9     1409.87     1367.87     30.08 o 
   2   3   9     1437.35     1571.17     43.79 o 
   3   3   9      869.36      975.21     30.44 o 
   4   3   9      155.31      101.56     17.03 o 
   5   3   9     3495.79     3656.62     62.79 o 
   6   3   9     9098.07     9370.43    116.80 o 
   7   3   9      379.80      328.35     29.43 o 
   8   3   9     1326.71     1371.30     55.59 o 
   9   3   9     5579.26     5605.17    114.67 o 
  10   3   9       42.38       64.76     39.45 o 
  11   3   9       95.11      120.58     50.97 o 
  12   3   9     6146.12     6406.38    191.66 o 
  13   3   9        0.54       -6.09     87.92 o 
  14   3   9      352.70      414.32     93.75 o 
 -11   4   9       16.53      112.61    247.28 o 
 -10   4   9     2959.28     3591.30    177.30 o 
  -9   4   9     3110.75     3143.98    159.46 o 
  -8   4   9       36.87       55.63     50.60 o 
  -7   4   9       20.15       -0.25     52.17 o 
  -6   4   9     2929.00     2768.74    107.67 o 
  -5   4   9    37472.47    37046.54    427.13 o 
  -4   4   9      522.05      575.58     39.34 o 
  -3   4   9     5508.10     5456.65    137.15 o 
  -2   4   9     1256.89     1209.92     51.37 o 
  -1   4   9     6515.45     6518.29    101.95 o 
   0   4   9     1754.89     1580.97     40.47 o 
   1   4   9    32952.32    33088.18    295.83 o 
   2   4   9     7576.53     7428.48    102.02 o 
   3   4   9     1393.04     1251.86     34.70 o 
   4   4   9     4540.06     4347.70     70.98 o 
   5   4   9     1866.67     1821.65     45.57 o 
   6   4   9     2411.51     2353.39     67.80 o 
   7   4   9     2811.35     2760.40     65.52 o 
   8   4   9     7577.33     7443.95    110.76 o 
   9   4   9     3751.80     3801.03     87.86 o 
  10   4   9     6369.07     6526.92    153.56 o 
  11   4   9       30.52       18.10     49.37 o 
  12   4   9     1931.49     1999.02    103.50 o 
  13   4   9     8623.77     8927.77    291.00 o 
  14   4   9      389.97      414.15     83.84 o 
 -10   5   9      575.66      564.38    139.36 o 
  -9   5   9     1953.23     2030.33    116.82 o 
  -8   5   9     2280.83     2024.70    111.10 o 
  -7   5   9     2484.35     2407.94    110.92 o 
  -6   5   9     1104.06     1287.87     72.56 o 
  -5   5   9     2504.88     2720.87    111.66 o 
  -4   5   9    10952.55    10592.90    167.20 o 
  -3   5   9      260.26      263.58     37.95 o 
  -2   5   9     1228.33     1159.20     72.71 o 
  -1   5   9      528.26      603.42     32.12 o 
   0   5   9      949.07      944.72     36.08 o 
   1   5   9        2.45       36.72     18.12 o 
   2   5   9     1665.79     1593.73     48.92 o 
   3   5   9    31539.16    30915.47    344.23 o 
   4   5   9     7535.27     7724.56    110.94 o 
   5   5   9     7271.76     7265.21    102.59 o 
   6   5   9      203.73      187.68     23.98 o 
   7   5   9     5383.98     5252.20    125.33 o 
   8   5   9     4179.89     4154.51     91.08 o 
   9   5   9     7659.57     7646.73    126.91 o 
  10   5   9     2422.47     2289.56    117.67 o 
  11   5   9     1465.37     1585.41     88.55 o 
  12   5   9      487.95      503.34     71.73 o 
  13   5   9     4539.54     4824.61    154.79 o 
  14   5   9     7617.15     8395.35    212.57 o 
 -10   6   9      114.81      141.56     89.85 o 
  -9   6   9      161.98       99.21     65.53 o 
  -8   6   9     3074.94     2863.83    139.17 o 
  -7   6   9       10.32       74.73     50.53 o 
  -6   6   9     5287.14     5388.43    127.07 o 
  -5   6   9      628.00      607.35     50.58 o 
  -4   6   9     5485.60     5422.96    114.70 o 
  -3   6   9      377.28      301.76     39.58 o 
  -2   6   9      538.25      473.27     41.78 o 
  -1   6   9      721.63      709.65     45.95 o 
   0   6   9      884.02      815.91     53.85 o 
   1   6   9     7230.82     7051.65    116.30 o 
   2   6   9        1.19      -15.78     18.87 o 
   3   6   9     1791.02     1810.78     54.30 o 
   4   6   9    11045.82    10634.85    153.58 o 
   5   6   9      765.55      796.84     39.48 o 
   6   6   9      906.38      925.71     44.07 o 
   7   6   9     4302.23     4413.11     91.95 o 
   8   6   9     2530.55     2571.67     70.31 o 
   9   6   9     8258.03     8525.82    135.43 o 
  10   6   9     5917.97     5731.98    119.22 o 
  11   6   9       22.49       -8.16     43.46 o 
  12   6   9     1039.44     1092.14     86.09 o 
  13   6   9      351.72      342.51     72.80 o 
  14   6   9     2627.51     2849.60    133.74 o 
  -9   7   9      270.57      240.28     68.67 o 
  -8   7   9        6.93       -8.31     55.11 o 
  -7   7   9     4769.95     4756.70    149.45 o 
  -6   7   9     1210.46     1269.72     84.72 o 
  -5   7   9     2735.01     2775.79     97.41 o 
  -4   7   9        6.93       15.42     30.98 o 
  -3   7   9     2163.60     2095.12     78.35 o 
  -2   7   9      344.89      314.55     38.64 o 
  -1   7   9       13.88      -22.17     24.25 o 
   0   7   9     1082.26     1001.66     55.22 o 
   1   7   9     2192.17     2107.39     62.80 o 
   2   7   9    18416.34    17749.68    232.04 o 
   3   7   9     1253.27     1257.02     74.92 o 
   4   7   9        2.91       21.73     22.83 o 
   5   7   9     2835.14     2712.23     73.60 o 
   6   7   9     3364.12     3399.29     85.37 o 
   7   7   9     5221.14     5122.21    110.30 o 
   8   7   9    10314.68     9867.76    154.11 o 
   9   7   9     1928.63     1823.86    111.88 o 
  10   7   9        8.94       40.18     36.42 o 
  11   7   9     2008.64     2087.40    111.79 o 
  12   7   9      643.11      640.19     73.02 o 
  13   7   9     1100.75     1170.67    157.58 o 
  14   7   9      429.30      547.20     97.16 o 
  -8   8   9       49.72       14.39     57.72 o 
  -7   8   9     1950.79     1893.90    114.70 o 
  -6   8   9     1875.05     1884.30     85.39 o 
  -5   8   9      117.63       73.75     39.46 o 
  -4   8   9     4337.47     4232.97    102.92 o 
  -3   8   9     7409.98     6929.61    153.27 o 
  -2   8   9       97.41       83.16     30.05 o 
  -1   8   9      919.28      935.37     48.44 o 
   0   8   9      533.35      627.91     39.33 o 
   1   8   9     4641.91     4345.15    110.28 o 
   2   8   9       19.28       67.66     26.67 o 
   3   8   9    23026.46    22618.88    311.53 o 
   4   8   9     5704.38     5625.85    123.16 o 
   5   8   9     1662.02     1641.35     59.73 o 
   6   8   9     7874.22     7767.68    170.96 o 
   7   8   9     9420.81     9447.68    173.24 o 
   8   8   9     3386.74     3226.13     84.98 o 
   9   8   9     2258.36     2276.80     81.08 o 
  10   8   9      213.65      251.08     45.55 o 
  11   8   9     1511.16     1691.52    111.31 o 
  12   8   9     1000.85      982.87     83.04 o 
  13   8   9       22.59       26.14     58.20 o 
  14   8   9     1436.35     1461.14    104.20 o 
  -7   9   9       38.87       47.97     76.46 o 
  -6   9   9     1754.41     1619.34    115.55 o 
  -5   9   9      535.63      585.84     80.14 o 
  -4   9   9     2093.77     1983.18    109.81 o 
  -3   9   9     4373.19     3980.95    193.64 o 
  -2   9   9     4194.75     4056.38    136.02 o 
  -1   9   9     1095.83      999.63     82.47 o 
   0   9   9     1609.30     1564.42     75.15 o 
   1   9   9      822.25      892.28     60.54 o 
   2   9   9    12521.01    12388.22    189.00 o 
   3   9   9        6.40        7.43     26.19 o 
   4   9   9    19963.87    19730.59    304.40 o 
   5   9   9       20.04      -29.99     29.46 o 
   6   9   9    18265.13    17943.50    274.68 o 
   7   9   9     4862.26     4787.59    110.81 o 
   8   9   9     5201.69     5180.27    107.62 o 
   9   9   9      459.57      448.09     61.57 o 
  10   9   9     1648.25     1559.63     74.87 o 
  11   9   9        1.28      -25.51     40.29 o 
  12   9   9      849.33      695.80     68.65 o 
  13   9   9      669.71      725.48     81.98 o 
  14   9   9      700.68      605.76     82.85 o 
  -7  10   9      257.73      177.18     87.19 o 
  -6  10   9      519.61      282.35    101.33 o 
  -5  10   9      207.06       40.18     64.24 o 
  -4  10   9      107.24       29.94     54.58 o 
  -3  10   9     1467.07     1491.97     98.72 o 
  -2  10   9     1022.21     1139.02    109.12 o 
  -1  10   9     4849.85     4668.92    165.92 o 
   0  10   9       54.66       31.39     36.03 o 
   1  10   9     1156.93     1052.61     83.59 o 
   2  10   9     3522.07     3595.05    107.92 o 
   3  10   9     4570.02     4294.89    104.05 o 
   4  10   9     1193.81     1139.68     63.17 o 
   5  10   9     3027.16     2723.92     93.41 o 
   6  10   9      458.73      464.56     83.87 o 
   7  10   9     5997.34     6150.84    129.58 o 
   8  10   9     1975.73     2116.86     87.40 o 
   9  10   9       27.95       14.43     34.84 o 
  10  10   9     1187.61     1195.48     67.94 o 
  11  10   9      796.57      713.69     71.73 o 
  12  10   9      267.94      234.78     64.92 o 
  13  10   9        3.71      -85.08     56.39 o 
  -6  11   9     1664.26     1532.03    128.19 o 
  -5  11   9     3982.82     3895.37    168.31 o 
  -4  11   9       95.36      147.56     64.33 o 
  -3  11   9      764.74      783.09     83.84 o 
  -2  11   9      652.19      597.28     85.33 o 
  -1  11   9     3073.79     2908.85    177.44 o 
   0  11   9      491.42      290.96     56.52 o 
   1  11   9     4942.11     4994.85    193.47 o 
   2  11   9     1213.72     1195.36    120.28 o 
   3  11   9     1028.98     1078.81    104.86 o 
   4  11   9       14.46      -15.04     32.96 o 
   5  11   9    12110.33    11863.46    237.72 o 
   6  11   9     4934.52     4926.74    162.71 o 
   7  11   9      174.20      158.73     42.31 o 
   8  11   9       11.57       15.10     37.35 o 
   9  11   9       17.57      -34.92     32.33 o 
  10  11   9      492.45      502.21     52.43 o 
  11  11   9      249.22      218.87     49.03 o 
  12  11   9      268.82      161.86     52.38 o 
  13  11   9     1723.15     1803.40     94.48 o 
  -4  12   9     7613.34     7634.82    230.37 o 
  -3  12   9       14.14      -46.89     61.23 o 
  -2  12   9        5.32        0.54     60.81 o 
  -1  12   9       63.28       54.13     66.06 o 
   0  12   9    12362.19    12791.65    275.91 o 
   1  12   9        0.54       31.51     48.21 o 
   2  12   9     3572.10     3581.52    131.85 o 
   3  12   9      170.71       91.43     47.45 o 
   4  12   9     1531.91     1587.36     94.55 o 
   5  12   9      664.09      782.04     69.33 o 
   6  12   9     2417.66     2388.37     90.16 o 
   7  12   9     6041.90     6201.20    147.53 o 
   8  12   9     3630.56     3617.12    115.14 o 
   9  12   9     2407.55     2632.84    106.37 o 
  10  12   9      285.53      209.98     54.93 o 
  11  12   9      128.18      189.50     81.67 o 
  12  12   9      586.49      642.59     69.25 o 
  -3  13   9     5415.74     5595.52    196.53 o 
  -2  13   9        8.53       34.41     63.01 o 
  -1  13   9      678.69      787.76    100.82 o 
   0  13   9        0.55       16.90     59.62 o 
   1  13   9     6264.73     6096.05    182.74 o 
   2  13   9        6.59      -37.70     46.28 o 
   3  13   9      931.14      867.38     80.56 o 
   4  13   9      462.61      433.15     66.15 o 
   5  13   9      223.95      238.22     49.55 o 
   6  13   9      952.15      849.75     62.56 o 
   7  13   9      356.24      316.31     60.47 o 
   8  13   9     8317.62     8602.89    184.94 o 
   9  13   9     4632.21     4737.10    188.51 o 
  10  13   9      712.76      656.37     71.94 o 
  11  13   9       27.71       80.71     55.72 o 
  12  13   9        1.81       58.14     59.41 o 
  -1  14   9      348.59      229.15     94.47 o 
   0  14   9     1403.74     1581.39    126.69 o 
   1  14   9      110.69      120.11     60.79 o 
   2  14   9      372.84      343.80     68.76 o 
   3  14   9       42.62      -25.58     52.60 o 
   4  14   9       28.21       -3.73     36.14 o 
   5  14   9      517.90      525.49     58.52 o 
   6  14   9      467.54      400.75     53.21 o 
   7  14   9        3.28      -20.75     46.05 o 
   8  14   9       13.35        2.59     45.09 o 
   9  14   9     3911.85     3849.25    145.59 o 
  10  14   9     1254.72     1244.54    136.20 o 
  11  14   9      291.33      192.23     61.94 o 
   1  15   9      340.06      199.24     89.20 o 
   2  15   9       26.14       78.81     63.10 o 
   3  15   9      800.77      781.67     88.49 o 
   4  15   9       46.86       27.26     58.93 o 
   5  15   9     1164.29     1359.89    104.11 o 
   6  15   9      167.26      165.62     52.61 o 
   7  15   9     2942.40     2982.14    135.39 o 
   8  15   9     1401.79     1331.75    102.44 o 
   9  15   9      319.72      264.13     58.66 o 
   4  16   9      517.38      557.16     85.05 o 
   5  16   9       72.74       21.40     61.93 o 
   6  16   9     1371.31     1189.19    108.96 o 
  -8 -14  10      885.94      844.42    102.00 o 
  -7 -14  10       87.18      164.61     63.00 o 
  -6 -14  10     2486.67     2270.79    265.79 o 
  -5 -14  10       69.62       93.48    122.07 o 
  -4 -14  10      652.46      953.28    195.35 o 
  -9 -13  10     1021.66      831.02     96.83 o 
  -8 -13  10      890.48     1009.09     99.13 o 
  -7 -13  10     2684.50     2883.47    132.73 o 
  -6 -13  10      293.28      336.21     57.85 o 
  -5 -13  10     1627.35     1710.25    227.91 o 
  -4 -13  10     6313.73     6402.24    387.30 o 
  -3 -13  10      417.20      413.59    139.51 o 
  -2 -13  10      524.10      377.47    149.32 o 
   0 -13  10       37.14       29.33    100.63 o 
   1 -13  10       59.83      167.69    116.87 o 
   2 -13  10     5932.62     6084.39    431.95 o 
 -11 -12  10        2.12       30.85     52.21 o 
 -10 -12  10     1553.35     1454.50    158.02 o 
  -9 -12  10      687.68      585.19    115.12 o 
  -8 -12  10       97.67      117.24     61.34 o 
  -7 -12  10     1851.44     1869.13    111.08 o 
  -6 -12  10     1295.63     1368.12     90.14 o 
  -5 -12  10      506.03      400.75     99.08 o 
  -4 -12  10      635.64      624.84    119.93 o 
  -3 -12  10     6514.08     6708.62    377.45 o 
  -2 -12  10      662.09      528.48    145.94 o 
  -1 -12  10      698.76      622.00     87.08 o 
   0 -12  10        1.14      -25.23     90.16 o 
   1 -12  10      249.06      286.96    265.46 o 
   2 -12  10      417.67      202.74    147.33 o 
   3 -12  10     9800.90    10770.70    288.96 o 
   4 -12  10     2033.22     2186.55    145.60 o 
 -11 -11  10      622.72      624.51     75.61 o 
 -10 -11  10       57.69      109.03     63.66 o 
  -9 -11  10        6.81      -24.46     37.27 o 
  -8 -11  10      369.16      276.38     75.17 o 
  -7 -11  10     1555.35     1502.45    100.21 o 
  -6 -11  10      268.90      257.15    107.25 o 
  -5 -11  10        5.18       74.83     46.44 o 
  -4 -11  10     1861.36     1876.12    124.18 o 
  -3 -11  10       48.84       30.43     62.59 o 
  -2 -11  10     7229.24     7759.86    225.78 o 
  -1 -11  10      152.06      210.84     83.10 o 
   0 -11  10      679.82      667.43     73.97 o 
   1 -11  10     3380.91     3455.81    204.11 o 
   2 -11  10     1668.36     1624.89    108.49 o 
   3 -11  10      167.97      161.10     63.18 o 
   4 -11  10     6733.66     6665.71    235.93 o 
   5 -11  10     1193.96     1071.53    166.42 o 
 -12 -10  10       37.23      -35.02     57.63 o 
 -11 -10  10      279.25      138.59     61.38 o 
 -10 -10  10       55.61       51.71     46.92 o 
  -9 -10  10      659.59      636.01     63.63 o 
  -8 -10  10      817.92      733.66     59.38 o 
  -7 -10  10     1072.50     1030.05     86.99 o 
  -6 -10  10     8960.10     8759.02    220.18 o 
  -5 -10  10      893.17      734.39    109.03 o 
  -4 -10  10     4956.51     4757.21    273.22 o 
  -3 -10  10        6.39      -13.67     41.29 o 
  -2 -10  10       23.65       33.82     34.08 o 
  -1 -10  10     3798.97     4038.12    106.64 o 
   0 -10  10     6156.98     6277.53    151.03 o 
   1 -10  10       11.24       21.75     47.83 o 
   2 -10  10     2309.64     2443.04    115.91 o 
   3 -10  10      325.65      222.63     63.49 o 
   4 -10  10      540.26      473.08     88.46 o 
   5 -10  10     2374.55     2011.93    142.90 o 
   6 -10  10      534.92      505.11    101.32 o 
 -12  -9  10     1880.64     1847.14    116.30 o 
 -11  -9  10      282.47       70.28    111.87 o 
 -10  -9  10      105.56       47.61     61.82 o 
  -9  -9  10     1180.56     1086.10     77.54 o 
  -8  -9  10      371.21      346.81     45.18 o 
  -7  -9  10     1373.85     1325.75     67.91 o 
  -6  -9  10     1042.66     1095.58    146.00 o 
  -5  -9  10    16566.74    16018.29    313.84 o 
  -4  -9  10     1604.17     1469.69     78.84 o 
  -3  -9  10     6378.15     6695.61    150.60 o 
  -2  -9  10        0.53       20.52     28.60 o 
  -1  -9  10      672.71      685.45     54.71 o 
   0  -9  10      859.83      928.13     55.81 o 
   1  -9  10     9230.67     9830.94    136.81 o 
   2  -9  10        3.59       14.26     34.04 o 
   3  -9  10        9.65       20.74     47.89 o 
   4  -9  10      378.20      284.95    101.54 o 
   5  -9  10     3234.11     3325.18    186.57 o 
   6  -9  10     1099.55      912.16    116.48 o 
   7  -9  10     1438.69     1213.64    135.07 o 
 -13  -8  10       12.98      -49.15     65.88 o 
 -12  -8  10      619.91      624.53     84.47 o 
 -11  -8  10     1622.47     1545.91    118.87 o 
 -10  -8  10     1140.69     1225.62     88.27 o 
  -9  -8  10       47.04       49.89     44.41 o 
  -8  -8  10     4018.59     3727.02    106.19 o 
  -7  -8  10     1652.88     1586.48     91.14 o 
  -6  -8  10      191.34      202.51     35.52 o 
  -5  -8  10      810.33      737.13     76.87 o 
  -4  -8  10    23526.13    24202.53    417.77 o 
  -3  -8  10       18.83       49.33     23.91 o 
  -2  -8  10     3229.55     3226.67     94.55 o 
  -1  -8  10       89.32      132.22     18.96 o 
   0  -8  10     3788.11     3860.18     64.16 o 
   1  -8  10     2311.84     2493.67     69.11 o 
   2  -8  10     3743.84     3790.16     98.63 o 
   3  -8  10     4694.37     5002.03    147.65 o 
   4  -8  10      570.98      652.83    147.20 o 
   5  -8  10     3070.19     3107.60    162.30 o 
   6  -8  10     1174.02      971.33    113.53 o 
   7  -8  10     3491.24     3720.02    646.95 o 
   8  -8  10     3249.06     3111.51    284.26 o 
 -13  -7  10        0.40       -3.85     57.29 o 
 -12  -7  10      471.57      399.37     63.33 o 
 -11  -7  10       84.51       44.38     45.39 o 
 -10  -7  10      543.12      513.02     50.09 o 
  -9  -7  10     6620.45     6087.04    146.48 o 
  -8  -7  10     1702.29     1621.35     74.57 o 
  -7  -7  10      468.12      374.80     43.12 o 
  -6  -7  10     4676.40     4664.38    103.37 o 
  -5  -7  10     1386.54     1288.92     64.29 o 
  -4  -7  10     2163.14     2165.26     66.87 o 
  -3  -7  10    19552.77    20006.58    237.33 o 
  -2  -7  10       70.56       76.06     16.91 o 
  -1  -7  10     1722.16     1721.37     42.43 o 
   0  -7  10      320.23      296.50     22.27 o 
   1  -7  10     2125.77     2217.23     54.46 o 
   2  -7  10     1198.17     1270.12     63.27 o 
   3  -7  10      691.92      686.10     54.11 o 
   4  -7  10     1968.27     2167.46     91.69 o 
   5  -7  10     1058.34      955.60     97.47 o 
   6  -7  10     2428.00     2299.22    147.77 o 
   7  -7  10       44.81      106.45     77.05 o 
   8  -7  10     1652.00     1818.60    186.88 o 
   9  -7  10     5334.97     5462.49    722.88 o 
 -13  -6  10      142.08      141.54     71.00 o 
 -12  -6  10      543.52      623.56     73.75 o 
 -11  -6  10     1563.15     1500.65     85.97 o 
 -10  -6  10     1009.64     1090.30     71.02 o 
  -9  -6  10       17.22       40.54     34.57 o 
  -8  -6  10     1716.17     1575.76     59.83 o 
  -7  -6  10     2483.97     2299.33     93.59 o 
  -6  -6  10     1477.00     1461.02     85.37 o 
  -5  -6  10    14100.27    14184.15    199.23 o 
  -4  -6  10       20.03       31.28     19.01 o 
  -3  -6  10    10489.87    10698.03    108.66 o 
  -2  -6  10      719.86      760.80     41.53 o 
  -1  -6  10     2511.73     2551.67     52.67 o 
   0  -6  10       33.80       25.61     15.79 o 
   1  -6  10     1296.12     1248.67     40.72 o 
   2  -6  10     6605.20     6912.15    187.51 o 
   3  -6  10      397.81      522.66     48.60 o 
   4  -6  10      743.85      732.75     67.24 o 
   5  -6  10      927.79      784.78     72.70 o 
   6  -6  10      930.30      834.41    100.57 o 
   7  -6  10     4405.63     4171.73    373.51 o 
   8  -6  10      766.68      627.73    111.04 o 
   9  -6  10      341.28      179.37    120.72 o 
  10  -6  10     4241.27     4480.60    257.50 o 
 -13  -5  10      607.72      767.16     94.81 o 
 -12  -5  10     1688.06     1537.10     96.06 o 
 -11  -5  10     2252.09     2274.82     96.91 o 
 -10  -5  10    11098.17    11183.94    241.51 o 
  -9  -5  10     1268.51     1413.40     67.99 o 
  -8  -5  10      507.96      467.84     43.85 o 
  -7  -5  10      145.01      122.57     42.75 o 
  -6  -5  10     5257.90     5139.60    113.21 o 
  -5  -5  10     5844.11     5672.42    107.67 o 
  -4  -5  10    16370.24    16545.50    185.26 o 
  -3  -5  10     5667.23     5596.95     64.08 o 
  -2  -5  10     7535.24     7602.21     81.95 o 
  -1  -5  10      405.59      404.51     24.73 o 
   0  -5  10      636.82      700.90     27.22 o 
   1  -5  10     5248.73     5262.04     94.14 o 
   2  -5  10      517.25      524.48     27.37 o 
   3  -5  10     6719.90     6907.74    144.64 o 
   4  -5  10     3768.37     3636.11    108.28 o 
   5  -5  10      263.03      315.33     47.68 o 
   6  -5  10      308.12      339.33     54.54 o 
   7  -5  10     4750.47     4704.16    206.50 o 
   8  -5  10     8539.74     8827.53    337.68 o 
   9  -5  10      925.21     1034.64    158.79 o 
  10  -5  10     1370.18     1280.26    214.67 o 
 -13  -4  10      459.80      339.88     99.95 o 
 -12  -4  10      323.28      256.18     79.96 o 
 -11  -4  10     5207.51     5470.19    150.15 o 
 -10  -4  10     2657.39     2521.54    108.30 o 
  -9  -4  10     8033.92     8230.48    153.35 o 
  -8  -4  10      151.95      115.65     34.92 o 
  -7  -4  10     4239.46     4107.38     94.34 o 
  -6  -4  10     2299.78     2138.33     70.13 o 
  -5  -4  10     3162.33     3187.47     58.11 o 
  -4  -4  10     2406.18     2472.39     44.00 o 
  -3  -4  10     5361.38     5345.25     83.60 o 
  -2  -4  10    25982.20    26546.59    244.80 o 
  -1  -4  10    16525.90    17533.77    168.79 o 
   0  -4  10     4259.04     4367.11     57.95 o 
   1  -4  10     1103.22     1024.01     33.45 o 
   2  -4  10     8371.95     8390.12     97.40 o 
   3  -4  10     2697.44     2471.37     66.85 o 
   4  -4  10    13625.10    13998.81    240.27 o 
   5  -4  10     1058.46     1049.96     66.16 o 
   6  -4  10     2355.25     2321.57     95.90 o 
   7  -4  10     5918.73     5928.74    181.21 o 
   8  -4  10     7431.83     7647.25    222.99 o 
   9  -4  10     4249.37     4200.56    220.88 o 
  10  -4  10      678.23      678.57    249.44 o 
  11  -4  10     1947.37     1632.84    397.47 o 
 -13  -3  10     2853.06     2878.03    215.40 o 
 -12  -3  10       28.60       76.58     83.86 o 
 -11  -3  10       49.25       93.12     59.94 o 
 -10  -3  10     4525.26     4701.39    123.30 o 
  -9  -3  10     3491.46     3358.43     99.01 o 
  -8  -3  10      272.87      246.09     40.94 o 
  -7  -3  10        0.93       -3.32     27.01 o 
  -6  -3  10     1447.21     1459.44     69.63 o 
  -5  -3  10      216.18      164.11     24.24 o 
  -4  -3  10      182.42      202.86     28.07 o 
  -3  -3  10     1562.27     1536.00     43.25 o 
  -2  -3  10     7084.99     6987.64    109.46 o 
  -1  -3  10    18451.64    18800.44    192.07 o 
   0  -3  10     2892.36     2991.93     43.92 o 
   1  -3  10     4706.19     4738.52     68.75 o 
   2  -3  10    11492.47    11969.39    145.89 o 
   3  -3  10     9050.07     9238.28    143.54 o 
   4  -3  10     2102.64     2204.81     68.11 o 
   5  -3  10    10296.53    10321.24    171.12 o 
   6  -3  10     3287.52     3177.04     79.86 o 
   7  -3  10     1209.45     1184.68     59.17 o 
   8  -3  10     5585.80     5291.49    127.67 o 
   9  -3  10     4417.88     4398.10    123.01 o 
  10  -3  10     1201.53     1080.03     84.45 o 
  11  -3  10     1448.12     1536.63    119.01 o 
 -13  -2  10     2281.49     2515.59    351.31 o 
 -12  -2  10     8384.69     9323.55    275.31 o 
 -11  -2  10      281.80      206.78     83.06 o 
 -10  -2  10      238.83      196.15     58.52 o 
  -9  -2  10        3.35       17.71     35.72 o 
  -8  -2  10     2097.13     2224.09     72.75 o 
  -7  -2  10       11.27      -11.11     28.07 o 
  -6  -2  10     3957.97     3922.15     82.30 o 
  -5  -2  10     3895.61     3710.90     73.92 o 
  -4  -2  10     1292.09     1278.84     46.63 o 
  -3  -2  10     8758.87     8744.13    122.55 o 
  -2  -2  10      230.55      235.27     21.70 o 
  -1  -2  10    16347.00    16443.13    169.00 o 
   0  -2  10    24829.96    25943.89    237.87 o 
   1  -2  10     3872.63     3992.12     58.70 o 
   2  -2  10     2723.81     2694.60     40.36 o 
   3  -2  10     9256.26     9212.87    115.77 o 
   4  -2  10    10398.51    10284.33    139.30 o 
   5  -2  10     5154.58     5055.30    127.11 o 
   6  -2  10     6563.00     6585.17    115.60 o 
   7  -2  10     1571.90     1636.07     62.92 o 
   8  -2  10     1645.86     1416.67    112.42 o 
   9  -2  10      121.31      106.77     52.47 o 
  10  -2  10      760.99      678.99     66.27 o 
  11  -2  10     1008.65     1067.85     97.30 o 
  12  -2  10      864.78      824.60    107.74 o 
 -12  -1  10     4885.05     5189.76    212.28 o 
 -11  -1  10     5039.11     5367.95    205.24 o 
 -10  -1  10      191.81      173.30     63.45 o 
  -9  -1  10      392.91      443.63     66.30 o 
  -8  -1  10     3143.73     3170.89     85.47 o 
  -7  -1  10     2025.46     2070.59     73.12 o 
  -6  -1  10       51.48       51.49     23.59 o 
  -5  -1  10      891.53      869.62     48.32 o 
  -4  -1  10    18935.13    19348.93    209.60 o 
  -3  -1  10      235.03      301.99     23.53 o 
  -2  -1  10     7970.33     7920.47    111.89 o 
  -1  -1  10       76.16      104.05     14.67 o 
   0  -1  10    26927.55    26911.77    260.98 o 
   1  -1  10    12170.79    12018.50    133.93 o 
   2  -1  10    10688.54    10078.58    129.84 o 
   3  -1  10      295.51      399.42     32.26 o 
   4  -1  10       51.06       39.11     21.51 o 
   5  -1  10       29.87       23.29     22.58 o 
   6  -1  10    10947.46    10853.91    177.45 o 
   7  -1  10     4872.54     4775.14    102.49 o 
   8  -1  10       22.03       19.32     31.88 o 
   9  -1  10      428.63      502.35     64.81 o 
  10  -1  10     1154.08     1231.61     78.04 o 
  11  -1  10      135.86      174.49     58.77 o 
  12  -1  10      950.02      808.49    100.82 o 
 -12   0  10      664.74      731.72    113.65 o 
 -11   0  10     3674.36     4384.10    189.83 o 
 -10   0  10     1603.19     1524.35    152.86 o 
  -9   0  10     3239.45     3243.60    149.12 o 
  -8   0  10       51.29      120.53     49.00 o 
  -7   0  10        0.23      -23.08     28.13 o 
  -6   0  10     1018.84      964.23     55.96 o 
  -5   0  10     7481.81     7591.21    102.42 o 
  -4   0  10      170.82      200.48     21.02 o 
  -3   0  10    29596.27    29262.98    257.80 o 
  -2   0  10      156.27      145.03     18.48 o 
  -1   0  10      295.43      313.59     24.19 o 
   0   0  10     4111.87     4112.20     52.30 o 
   1   0  10    43836.64    42941.51    380.37 o 
   2   0  10    13001.83    12761.39    145.82 o 
   3   0  10     7964.12     8041.54     98.83 o 
   4   0  10     1254.83     1335.96     38.79 o 
   5   0  10      809.24      784.45     39.21 o 
   6   0  10       33.44       24.94     23.84 o 
   7   0  10     3210.02     3195.83    104.60 o 
   8   0  10     5103.67     5234.89    124.91 o 
   9   0  10     6191.59     6084.58    130.22 o 
  10   0  10     2360.14     2085.80     93.49 o 
  11   0  10     2103.98     2256.97    102.75 o 
  12   0  10      726.07      593.38    138.90 o 
  13   0  10     3197.40     3453.58    209.07 o 
 -12   1  10       11.72      -80.93     89.50 o 
 -11   1  10      105.72        8.66     82.66 o 
 -10   1  10       12.65      -64.85     71.24 o 
  -9   1  10      479.37      440.04     85.21 o 
  -8   1  10     3109.92     3088.59    142.44 o 
  -7   1  10      447.95      497.59     53.50 o 
  -6   1  10     1358.45     1369.00     50.65 o 
  -5   1  10     1197.86     1209.40     42.78 o 
  -4   1  10     6577.46     6415.87     87.99 o 
  -3   1  10      372.74      376.68     21.08 o 
  -2   1  10    11288.83    10853.15    109.47 o 
  -1   1  10     5917.44     5663.91     66.64 o 
   0   1  10       49.02       60.27     12.37 o 
   1   1  10      682.35      806.98     22.83 o 
   2   1  10    37739.78    37504.02    339.59 o 
   3   1  10     1873.33     1741.86     40.89 o 
   4   1  10       94.57       52.82     17.01 o 
   5   1  10       48.65       70.96     18.94 o 
   6   1  10      325.12      382.04     29.39 o 
   7   1  10        0.12       -3.21     22.68 o 
   8   1  10      174.23      156.45     35.22 o 
   9   1  10     7082.53     7199.97    170.42 o 
  10   1  10     3475.28     3729.22    108.38 o 
  11   1  10      523.51      392.29     82.28 o 
  12   1  10       25.84      114.24     69.95 o 
  13   1  10      109.28      113.66    153.22 o 
 -12   2  10       20.07     -108.13    110.96 o 
 -11   2  10      710.77      595.02    139.41 o 
 -10   2  10     3543.21     3850.32    176.48 o 
  -9   2  10       13.07       19.42     72.24 o 
  -8   2  10     2607.19     2873.15    118.25 o 
  -7   2  10       36.83       14.42     39.24 o 
  -6   2  10     8966.68     9143.05    171.40 o 
  -5   2  10     3074.56     3071.74     81.41 o 
  -4   2  10     5954.92     5889.23     85.47 o 
  -3   2  10     6019.89     6200.97     75.07 o 
  -2   2  10     3266.38     3030.32     65.25 o 
  -1   2  10      798.80      758.00     24.93 o 
   0   2  10    13057.13    12939.51    116.68 o 
   1   2  10       17.54      -13.72     10.27 o 
   2   2  10      996.69      888.99     31.02 o 
   3   2  10     3227.17     3242.19     50.58 o 
   4   2  10      858.30      806.90     29.57 o 
   5   2  10      344.89      463.10     30.89 o 
   6   2  10      843.50      878.40     36.96 o 
   7   2  10     3102.47     3033.51     66.03 o 
   8   2  10     1442.95     1412.50     60.86 o 
   9   2  10     1155.70     1172.26     55.68 o 
  10   2  10     3255.35     3140.12    123.25 o 
  11   2  10     1148.76     1179.13     81.35 o 
  12   2  10     1098.25     1095.68    146.74 o 
  13   2  10      378.29      367.69    144.22 o 
 -11   3  10      134.94      247.85    119.74 o 
 -10   3  10     4150.56     5013.92    251.64 o 
  -9   3  10     4764.04     4849.16    501.68 o 
  -8   3  10     1466.84     1426.10    108.97 o 
  -7   3  10     4247.74     4162.73    120.85 o 
  -6   3  10       25.64       34.82     37.91 o 
  -5   3  10    19759.85    19819.76    394.97 o 
  -4   3  10     2151.23     2188.50     58.22 o 
  -3   3  10     4303.27     4436.32     70.33 o 
  -2   3  10      106.32      127.92     18.55 o 
  -1   3  10    19567.81    19736.44    215.12 o 
   0   3  10     3021.71     3230.95     49.82 o 
   1   3  10    14661.64    14971.24    140.53 o 
   2   3  10    20751.80    21360.27    187.41 o 
   3   3  10     5798.36     5482.26     73.52 o 
   4   3  10      186.22      223.17     20.65 o 
   5   3  10      953.84      960.51     34.89 o 
   6   3  10     1902.10     1947.20     50.95 o 
   7   3  10     1340.97     1268.13     55.29 o 
   8   3  10    11631.94    11276.40    184.99 o 
   9   3  10     5546.08     5539.66    115.08 o 
  10   3  10       17.70      -22.37     48.14 o 
  11   3  10     5713.96     5934.27    140.96 o 
  12   3  10       90.93      120.54     60.59 o 
  13   3  10     3117.76     3364.96    136.31 o 
 -11   4  10      590.83      700.83    136.05 o 
 -10   4  10     1493.56     1697.30    161.86 o 
  -9   4  10     3757.60     3609.59    207.76 o 
  -8   4  10     3546.69     3744.75    191.90 o 
  -7   4  10      967.99      952.27     78.99 o 
  -6   4  10    10672.74    10766.51    250.35 o 
  -5   4  10       36.73       36.85     30.84 o 
  -4   4  10     6257.70     6293.74    132.92 o 
  -3   4  10     1674.76     1585.57     56.81 o 
  -2   4  10     1729.75     1802.36     49.45 o 
  -1   4  10     5503.99     5532.24     86.23 o 
   0   4  10    16024.64    16238.64    163.63 o 
   1   4  10     1696.15     1586.05     37.96 o 
   2   4  10       82.02       81.61     16.51 o 
   3   4  10    13062.17    12202.88    138.51 o 
   4   4  10     2729.52     2528.90     51.05 o 
   5   4  10     2529.62     2613.47     54.64 o 
   6   4  10     1893.24     1859.41     50.15 o 
   7   4  10     1510.81     1546.01     49.49 o 
   8   4  10     6758.34     6913.08    127.60 o 
   9   4  10     6993.89     7099.55    121.24 o 
  10   4  10     3282.27     3394.67    112.59 o 
  11   4  10      684.04      694.53     70.27 o 
  12   4  10     7419.51     7683.96    185.71 o 
  13   4  10      710.92      661.29    108.98 o 
  14   4  10     1974.32     2113.02    120.46 o 
 -10   5  10      362.72      413.45    139.40 o 
  -9   5  10      325.84      329.72     91.06 o 
  -8   5  10     4954.29     5268.74    166.39 o 
  -7   5  10      338.81      359.08     75.08 o 
  -6   5  10      837.41      744.23     79.86 o 
  -5   5  10     8623.18     8558.09    171.94 o 
  -4   5  10       74.24       72.29     30.63 o 
  -3   5  10      640.86      661.43     55.61 o 
  -2   5  10      429.91      369.26     38.58 o 
  -1   5  10        1.73        9.92     18.89 o 
   0   5  10     5215.24     5408.07    120.92 o 
   1   5  10      959.58      965.93     37.59 o 
   2   5  10     3582.80     3209.22     60.14 o 
   3   5  10     2586.25     2602.44     59.20 o 
   4   5  10    17700.63    17105.61    184.82 o 
   5   5  10     2546.24     2449.74     54.35 o 
   6   5  10     2952.74     2891.65     94.31 o 
   7   5  10     8536.80     8305.38    132.75 o 
   8   5  10     4146.37     4087.39     94.18 o 
   9   5  10     4803.98     4710.41    105.94 o 
  10   5  10     5004.26     5167.40    123.27 o 
  11   5  10        5.48      -50.13     44.67 o 
  12   5  10      953.53     1057.40     87.04 o 
  13   5  10     4967.13     5736.22    170.20 o 
  14   5  10       16.11       70.54     71.19 o 
 -10   6  10     1167.84     1173.84    363.04 o 
  -9   6  10      481.36      421.66     98.72 o 
  -8   6  10       14.64        9.80     59.47 o 
  -7   6  10    11680.14    11786.55    252.35 o 
  -6   6  10       22.90      -26.73     36.44 o 
  -5   6  10      456.71      391.74     45.99 o 
  -4   6  10     2901.77     3021.40     87.66 o 
  -3   6  10      280.08      219.70     36.60 o 
  -2   6  10     1384.66     1259.69     70.08 o 
  -1   6  10      731.79      742.54     77.99 o 
   0   6  10     7275.74     7082.72    109.43 o 
   1   6  10      600.24      645.38     34.26 o 
   2   6  10     8338.17     8370.85    119.88 o 
   3   6  10     1742.38     1622.67     55.98 o 
   4   6  10     2267.07     2324.66     69.76 o 
   5   6  10     8314.93     8235.90    123.36 o 
   6   6  10     1133.18     1151.37     49.22 o 
   7   6  10      217.32      203.51     34.76 o 
   8   6  10     9940.24     9760.89    166.10 o 
   9   6  10     1587.96     1677.74     94.86 o 
  10   6  10      312.62      263.42     46.62 o 
  11   6  10     3193.07     3308.24    107.83 o 
  12   6  10      237.00      104.49     57.91 o 
  13   6  10     1231.67     1260.49     95.20 o 
  14   6  10      251.34      222.22     76.82 o 
  -9   7  10      196.10      189.58     70.72 o 
  -8   7  10     1156.22     1162.55     93.69 o 
  -7   7  10     2076.37     2179.69    111.25 o 
  -6   7  10     5556.16     5743.51    145.02 o 
  -5   7  10      254.15      248.66     46.91 o 
  -4   7  10      827.88      793.18     53.71 o 
  -3   7  10     2703.51     2483.82     83.86 o 
  -2   7  10       51.29       81.02     31.86 o 
  -1   7  10      646.05      710.53     57.85 o 
   0   7  10     6615.81     6461.49    135.61 o 
   1   7  10    28289.54    27567.24    331.59 o 
   2   7  10     1008.24      977.89     46.89 o 
   3   7  10     4131.40     3872.56     83.54 o 
   4   7  10       38.43       10.06     24.34 o 
   5   7  10     1492.21     1508.17     58.21 o 
   6   7  10    13333.81    13215.68    193.83 o 
   7   7  10     7996.45     7851.91    142.97 o 
   8   7  10       91.61       30.37     34.40 o 
   9   7  10       93.72      102.28     34.62 o 
  10   7  10      214.65      243.08     45.87 o 
  11   7  10     1880.67     1766.61     92.95 o 
  12   7  10     2729.25     2797.48    127.61 o 
  13   7  10     2181.36     2265.93    132.75 o 
  14   7  10       21.87      108.97     83.76 o 
  -8   8  10      192.97      165.68     59.96 o 
  -7   8  10      537.33      603.00     71.48 o 
  -6   8  10      734.23      743.39     64.33 o 
  -5   8  10     1745.41     1636.24     78.61 o 
  -4   8  10     8774.50     8752.48    170.61 o 
  -3   8  10      748.69      724.59     52.47 o 
  -2   8  10     2099.82     2139.86     75.96 o 
  -1   8  10     1331.67     1349.42     71.49 o 
   0   8  10      347.27      355.13     44.53 o 
   1   8  10       13.97       26.74     29.71 o 
   2   8  10    28128.86    27517.45    337.43 o 
   3   8  10     3525.44     3328.04     84.67 o 
   4   8  10      804.39      825.12     45.26 o 
   5   8  10     1216.69     1094.39     52.68 o 
   6   8  10    11060.32    10773.14    171.02 o 
   7   8  10     9098.95     8989.78    157.27 o 
   8   8  10     2974.55     2889.22     89.70 o 
   9   8  10      133.31      134.17     37.89 o 
  10   8  10      877.23      882.97     62.81 o 
  11   8  10      802.26      849.12     69.40 o 
  12   8  10     1250.38     1331.27    115.93 o 
  13   8  10     3663.98     3828.14    142.89 o 
  14   8  10     3847.65     4598.26    182.40 o 
  -7   9  10      177.06      196.26    116.45 o 
  -6   9  10      117.97      177.85     72.12 o 
  -5   9  10      211.86      123.05     65.20 o 
  -4   9  10      922.54      977.82    100.56 o 
  -3   9  10     6195.70     6435.37    206.03 o 
  -2   9  10       49.51       67.65     42.03 o 
  -1   9  10       90.13       59.02     40.44 o 
   0   9  10     6867.56     6556.51    149.86 o 
   1   9  10     2844.29     2869.64     95.76 o 
   2   9  10      112.37       69.80     36.91 o 
   3   9  10    17026.08    16908.05    239.61 o 
   4   9  10      167.72      121.70     36.45 o 
   5   9  10     1620.00     1565.59     72.82 o 
   6   9  10     1679.38     1589.01     63.97 o 
   7   9  10     6666.93     6746.05    132.84 o 
   8   9  10     3715.77     3720.02    122.60 o 
   9   9  10      671.03      723.49     83.23 o 
  10   9  10        5.03       48.45     39.89 o 
  11   9  10      446.19      580.51     60.86 o 
  12   9  10       34.21      -68.45     49.70 o 
  13   9  10       98.19      136.20     73.41 o 
  -6  10  10       73.87       38.19     66.08 o 
  -5  10  10     1118.89     1075.43    103.12 o 
  -4  10  10       12.90       18.56     52.98 o 
  -3  10  10     1149.33     1025.80     90.43 o 
  -2  10  10     1688.86     1638.28    239.47 o 
  -1  10  10      287.69      196.22     83.49 o 
   0  10  10       58.27       83.57     41.00 o 
   1  10  10     8436.08     8468.59    178.66 o 
   2  10  10      807.79      872.00     62.78 o 
   3  10  10      713.79      630.48     55.21 o 
   4  10  10     6988.08     6998.74    165.74 o 
   5  10  10      321.30      270.36     44.27 o 
   6  10  10      114.05      120.14     41.30 o 
   7  10  10      235.19      240.07     41.49 o 
   8  10  10      906.44      810.39     54.02 o 
   9  10  10      345.05      324.62     45.85 o 
  10  10  10      773.77      714.39     60.15 o 
  11  10  10      168.70      123.77     48.60 o 
  12  10  10      373.14      234.48     57.89 o 
  13  10  10      701.04      724.90     84.60 o 
  -5  11  10      832.55      580.77    120.89 o 
  -4  11  10     7805.61     7599.73    222.81 o 
  -3  11  10      129.52      122.18     59.85 o 
  -2  11  10     1576.40     1556.39    118.48 o 
  -1  11  10     1457.50     1647.01    113.30 o 
   0  11  10     5708.49     5623.62    166.32 o 
   1  11  10       12.36       12.77     42.89 o 
   2  11  10     4442.36     4258.13    197.10 o 
   3  11  10       37.20       57.60     42.17 o 
   4  11  10     7182.94     7317.93    206.23 o 
   5  11  10     6637.95     6317.71    173.38 o 
   6  11  10      109.05      115.31     46.88 o 
   7  11  10     1220.91     1319.18     86.75 o 
   8  11  10     1571.44     1472.16     80.07 o 
   9  11  10     2063.86     2055.97     77.79 o 
  10  11  10      918.02      826.78     61.47 o 
  11  11  10      242.82      249.08     53.04 o 
  12  11  10     1053.14      960.05     74.86 o 
  13  11  10     1015.88     1249.16     86.65 o 
  -4  12  10      285.34      173.06     74.25 o 
  -3  12  10     2532.03     2428.96    136.05 o 
  -2  12  10       77.95       96.27     67.40 o 
  -1  12  10     2662.28     3003.37    151.04 o 
   0  12  10      670.01      699.63     78.07 o 
   1  12  10     3408.72     3356.30    215.15 o 
   2  12  10      106.93      234.59     55.30 o 
   3  12  10        3.50        3.72     44.54 o 
   4  12  10      725.19      695.80     73.35 o 
   5  12  10     6405.53     6395.57    229.28 o 
   6  12  10     2005.78     1856.12     99.10 o 
   7  12  10      982.46     1090.85     71.01 o 
   8  12  10     3074.86     3060.09    138.24 o 
   9  12  10     1551.96     1592.67     98.96 o 
  10  12  10      817.53      876.11     76.72 o 
  11  12  10      157.73      151.86     55.21 o 
  12  12  10      155.46       66.57     48.31 o 
  -3  13  10      425.14      417.78     84.01 o 
  -2  13  10      250.15      209.60     71.47 o 
  -1  13  10      504.88      620.10     93.30 o 
   0  13  10     5773.17     6281.44    216.94 o 
   1  13  10      637.97      590.16     78.39 o 
   2  13  10      142.90      168.10     56.92 o 
   3  13  10      193.05      114.07     52.46 o 
   4  13  10       21.27       43.75     47.91 o 
   5  13  10     1961.30     1708.14    104.09 o 
   6  13  10      160.63       80.75     46.79 o 
   7  13  10     3838.40     4271.95    126.59 o 
   8  13  10     2604.19     2510.70    104.81 o 
   9  13  10     2194.56     2383.00    105.69 o 
  10  13  10      260.41      253.26     57.41 o 
  11  13  10       18.79      -10.25     53.95 o 
  -1  14  10       82.89       33.54     73.88 o 
   0  14  10        2.21        7.75     61.71 o 
   1  14  10       73.31      187.55     65.39 o 
   2  14  10       10.62       73.11     57.27 o 
   3  14  10      463.43      452.28     74.80 o 
   4  14  10      418.34      360.03     70.48 o 
   5  14  10     1405.11     1482.00     80.56 o 
   6  14  10      677.09      682.32     64.54 o 
   7  14  10      251.85      155.77     54.60 o 
   8  14  10     1998.32     1988.15     95.73 o 
   9  14  10      753.78      714.54     72.57 o 
  10  14  10      950.71     1049.70    119.84 o 
   1  15  10      113.00      103.92     68.88 o 
   2  15  10     1824.93     1972.46    163.90 o 
   3  15  10        3.79      -57.67     59.31 o 
   4  15  10       58.27       36.39     37.81 o 
   5  15  10      105.37       74.24     44.97 o 
   6  15  10     4611.85     4792.27    134.70 o 
   7  15  10     4046.71     4260.12    131.32 o 
   8  15  10      865.45      756.38     78.36 o 
   9  15  10     1024.42      957.87     79.66 o 
  -7 -14  11     4638.55     4495.72    173.39 o 
  -6 -14  11       41.88      243.31    146.57 o 
  -5 -14  11      242.69      216.43    144.26 o 
  -4 -14  11     1035.87      711.09    185.09 o 
  -3 -14  11       10.79      129.27    140.74 o 
  -9 -13  11       36.96        8.06     63.59 o 
  -8 -13  11      243.51      170.49     75.08 o 
  -7 -13  11      519.21      618.10    111.26 o 
  -6 -13  11     2118.00     1968.65    112.13 o 
  -5 -13  11     2452.69     2863.21    281.35 o 
  -4 -13  11      286.33      183.58    139.29 o 
  -3 -13  11     2142.19     2129.82    245.96 o 
  -2 -13  11       69.34      -85.11    107.45 o 
   2 -13  11     3086.99     2901.40    325.57 o 
 -10 -12  11      656.52      750.64    117.08 o 
  -9 -12  11      178.16      146.05     71.24 o 
  -8 -12  11      280.30      262.04     71.43 o 
  -7 -12  11       17.00      -21.68     49.81 o 
  -6 -12  11      238.49      217.52     58.01 o 
  -5 -12  11     1050.13     1001.95     76.11 o 
  -4 -12  11     7024.21     6479.13    383.99 o 
  -3 -12  11     1211.20     1196.16    188.13 o 
  -2 -12  11      861.12      894.32    173.98 o 
  -1 -12  11      181.95      330.32     91.43 o 
   1 -12  11      922.07      604.89    175.82 o 
   2 -12  11     6315.55     6636.58    428.42 o 
   3 -12  11     1978.17     1782.45    249.07 o 
 -11 -11  11       14.77      -45.95     52.33 o 
 -10 -11  11      196.18      131.44     52.08 o 
  -9 -11  11       67.17      107.67     64.71 o 
  -8 -11  11       52.56       12.89     52.11 o 
  -7 -11  11      570.25      588.84     75.21 o 
  -6 -11  11     2491.13     2270.70    113.06 o 
  -5 -11  11      342.56      217.79    127.43 o 
  -4 -11  11      217.58      241.53     71.34 o 
  -3 -11  11     4055.99     3681.65    275.16 o 
  -2 -11  11     1951.12     1834.69    207.40 o 
  -1 -11  11     2143.29     2230.40    154.09 o 
   0 -11  11     3087.72     3280.93    163.33 o 
   1 -11  11       11.80       68.87    104.81 o 
   2 -11  11       38.76      256.51    142.84 o 
   3 -11  11     4092.22     3869.23    162.71 o 
   4 -11  11       55.24       66.23     67.66 o 
   5 -11  11       90.39       55.39     81.66 o 
 -12 -10  11      149.36      120.35     64.79 o 
 -11 -10  11       20.41        6.43     53.44 o 
 -10 -10  11      801.77      765.59     74.96 o 
  -9 -10  11     1856.03     1930.50    146.04 o 
  -8 -10  11      855.96      849.25     59.17 o 
  -7 -10  11      653.41      545.18     75.56 o 
  -6 -10  11      125.14       33.63     45.83 o 
  -5 -10  11    11746.23    11756.64    298.74 o 
  -4 -10  11      143.99      136.51     43.63 o 
  -3 -10  11     1456.83     1561.51     55.54 o 
  -2 -10  11     5427.06     5413.26    318.81 o 
  -1 -10  11     2008.21     2107.79    117.33 o 
   0 -10  11     1098.31     1209.06    102.87 o 
   1 -10  11     6489.90     6769.67    255.42 o 
   2 -10  11     1039.29     1088.76     81.08 o 
   3 -10  11      483.30      557.37    180.68 o 
   4 -10  11     1844.79     1996.64    130.41 o 
   5 -10  11      172.79      220.58     81.11 o 
   6 -10  11        4.37       46.54     73.94 o 
 -12  -9  11      122.28       96.27     65.40 o 
 -11  -9  11       82.92       94.68     56.60 o 
 -10  -9  11      634.31      485.58     66.76 o 
  -9  -9  11     1114.63      982.83     81.89 o 
  -8  -9  11     4630.46     4686.76    131.11 o 
  -7  -9  11     1796.36     1665.38     66.75 o 
  -6  -9  11     7749.06     7700.88    203.71 o 
  -5  -9  11      636.88      702.77     64.12 o 
  -4  -9  11    14860.42    15132.45    294.36 o 
  -3  -9  11     2225.55     2125.60     97.74 o 
  -2  -9  11      108.10      121.76     23.24 o 
  -1  -9  11      998.03      972.66     69.72 o 
   0  -9  11     9480.77     9646.17    130.93 o 
   1  -9  11      286.50      285.50     44.37 o 
   2  -9  11     3252.01     3343.25    105.40 o 
   3  -9  11     8583.12     8390.27    245.83 o 
   4  -9  11     3575.26     3494.57    163.47 o 
   5  -9  11      413.67      234.03     75.63 o 
   6  -9  11      332.17      363.58     95.89 o 
   7  -9  11     1055.76      975.18    130.34 o 
 -12  -8  11      152.07      136.79     67.80 o 
 -11  -8  11     2198.54     2529.50    123.97 o 
 -10  -8  11       34.87       56.23     50.28 o 
  -9  -8  11     1398.83     1241.55    116.94 o 
  -8  -8  11     2419.51     2203.15     85.82 o 
  -7  -8  11     3079.45     3077.61     91.08 o 
  -6  -8  11      299.22      307.84     36.44 o 
  -5  -8  11     9839.01     9861.98    225.64 o 
  -4  -8  11     1622.05     1681.05    123.98 o 
  -3  -8  11     8104.29     8507.43    187.81 o 
  -2  -8  11      212.48      263.60     26.58 o 
  -1  -8  11     2226.91     2234.46     50.63 o 
   0  -8  11     2269.39     2262.02     50.16 o 
   1  -8  11      960.08      935.74     54.32 o 
   2  -8  11     2994.94     2819.61     95.50 o 
   3  -8  11      274.22      281.57     60.41 o 
   4  -8  11     8016.27     8382.79    256.23 o 
   5  -8  11      767.00      737.27     96.27 o 
   6  -8  11     1105.14      956.42    115.57 o 
   7  -8  11     2832.52     2658.78    516.49 o 
   8  -8  11     1811.38     1532.24    161.99 o 
 -12  -7  11       19.97       79.68     52.13 o 
 -11  -7  11        5.26       36.77     44.80 o 
 -10  -7  11     3155.41     3146.17    127.73 o 
  -9  -7  11      324.35      342.28     50.99 o 
  -8  -7  11      310.94      291.73     46.54 o 
  -7  -7  11    12201.54    12467.60    205.77 o 
  -6  -7  11       75.24      108.47     30.89 o 
  -5  -7  11      871.25      814.28     44.01 o 
  -4  -7  11    10474.65    10475.15    144.62 o 
  -3  -7  11      396.76      462.96     43.00 o 
  -2  -7  11      624.62      688.80     31.92 o 
  -1  -7  11      193.40      184.03     21.18 o 
   0  -7  11      931.83      887.02     33.83 o 
   1  -7  11      135.96      148.97     26.12 o 
   2  -7  11     1841.10     1939.47     85.94 o 
   3  -7  11        6.61       26.49     37.42 o 
   4  -7  11      128.88       43.77     44.64 o 
   5  -7  11     4628.34     4448.56    153.56 o 
   6  -7  11      256.02      215.70     75.82 o 
   7  -7  11      883.34      526.74    101.46 o 
   8  -7  11     3899.82     3623.17    210.77 o 
   9  -7  11      111.10      152.71     99.29 o 
 -13  -6  11      592.26      641.02     88.66 o 
 -12  -6  11     3631.70     3877.88    207.01 o 
 -11  -6  11       67.20       98.01     49.92 o 
 -10  -6  11     2310.90     2343.08     86.22 o 
  -9  -6  11     1366.91     1172.51     77.01 o 
  -8  -6  11        6.15      -13.97     33.39 o 
  -7  -6  11       33.27       28.67     32.22 o 
  -6  -6  11    11730.54    11910.37    213.31 o 
  -5  -6  11       46.28       75.50     27.86 o 
  -4  -6  11     1301.33     1361.90     40.79 o 
  -3  -6  11       37.83       37.22     16.22 o 
  -2  -6  11     1801.05     1838.87     46.18 o 
  -1  -6  11      162.47      180.67     26.26 o 
   0  -6  11      876.02      844.37     33.53 o 
   1  -6  11     8346.60     8774.95    128.83 o 
   2  -6  11       61.33       62.40     22.80 o 
   3  -6  11     3573.81     3629.99    105.65 o 
   4  -6  11     1363.70     1264.24     84.55 o 
   5  -6  11      686.76      622.93     76.15 o 
   6  -6  11    10290.11     9897.24    246.27 o 
   7  -6  11      180.24       93.68     72.32 o 
   8  -6  11       27.82      137.05     81.86 o 
   9  -6  11     2565.67     2493.57    188.64 o 
 -13  -5  11        1.01     -147.29     79.17 o 
 -12  -5  11      250.49      183.62     67.07 o 
 -11  -5  11     9475.51    10130.28    207.06 o 
 -10  -5  11       56.62       62.11     42.50 o 
  -9  -5  11     1497.86     1377.44     93.80 o 
  -8  -5  11     1206.64     1214.37     60.04 o 
  -7  -5  11     3386.60     3344.08     81.49 o 
  -6  -5  11     2795.73     2805.67     75.57 o 
  -5  -5  11     8189.85     8061.70    141.35 o 
  -4  -5  11     5604.18     5447.71     92.23 o 
  -3  -5  11     6926.58     7046.21    113.19 o 
  -2  -5  11     1088.76     1099.38     29.67 o 
  -1  -5  11      334.69      341.41     19.79 o 
   0  -5  11     5346.65     5357.43     77.23 o 
   1  -5  11     4480.39     4560.91     88.42 o 
   2  -5  11     6579.62     6782.18    102.47 o 
   3  -5  11      707.44      757.89     52.73 o 
   4  -5  11     1153.66     1169.86     92.12 o 
   5  -5  11      129.73      149.76     47.81 o 
   6  -5  11     8486.30     8402.60    286.45 o 
   7  -5  11    18410.42    18987.51    386.06 o 
   8  -5  11      266.30      233.52    142.72 o 
   9  -5  11       43.27      -85.79     73.98 o 
  10  -5  11      144.12      158.41     99.52 o 
 -13  -4  11      260.73      303.99    125.22 o 
 -12  -4  11     1788.88     1783.09    131.45 o 
 -11  -4  11      531.20      524.84     67.02 o 
 -10  -4  11    12620.28    12754.50    241.57 o 
  -9  -4  11      993.17      925.07     61.38 o 
  -8  -4  11     3525.21     3280.01     91.37 o 
  -7  -4  11      774.22      740.52     55.25 o 
  -6  -4  11       36.29       11.80     26.68 o 
  -5  -4  11      311.60      289.66     31.81 o 
  -4  -4  11     1970.47     1996.36     45.99 o 
  -3  -4  11    19042.04    18554.22    215.99 o 
  -2  -4  11      327.29      260.86     16.90 o 
  -1  -4  11      479.58      459.73     20.24 o 
   0  -4  11     2424.30     2757.44     53.62 o 
   1  -4  11     6831.14     6880.53     84.96 o 
   2  -4  11     8734.24     8961.46    122.43 o 
   3  -4  11    10112.49    10541.53    160.94 o 
   4  -4  11      628.58      648.30     44.09 o 
   5  -4  11      468.55      468.93     61.70 o 
   6  -4  11     1205.26      997.67     82.10 o 
   7  -4  11     9275.99     9272.95    257.41 o 
   8  -4  11     9891.22    10286.05    265.86 o 
   9  -4  11      106.25       83.65     92.43 o 
  10  -4  11      399.95      514.71    115.07 o 
  11  -4  11       10.93      -15.45     98.91 o 
 -13  -3  11      226.85      164.50    130.75 o 
 -12  -3  11     1282.55     1384.12    163.61 o 
 -11  -3  11      660.41      725.79    123.48 o 
 -10  -3  11     2363.71     2508.12    103.03 o 
  -9  -3  11      211.93      173.99     44.37 o 
  -8  -3  11       81.99       42.11     34.70 o 
  -7  -3  11     1697.70     1677.07     65.62 o 
  -6  -3  11       82.77       73.88     31.01 o 
  -5  -3  11     2324.86     2433.49     72.08 o 
  -4  -3  11      229.65      196.67     25.81 o 
  -3  -3  11     1145.64     1075.18     41.56 o 
  -2  -3  11     9412.17     9236.89    136.81 o 
  -1  -3  11     1076.67     1117.81     26.49 o 
   0  -3  11     1239.76     1218.95     27.84 o 
   1  -3  11     8013.09     8230.76    133.85 o 
   2  -3  11     6700.83     7109.95    124.61 o 
   3  -3  11     9519.81     9717.04    150.47 o 
   4  -3  11    14977.05    15350.30    218.54 o 
   5  -3  11      319.21      302.99     38.21 o 
   6  -3  11      356.32      161.04     57.21 o 
   7  -3  11       93.08      135.41     35.07 o 
   8  -3  11     3063.30     2829.12     93.78 o 
   9  -3  11     3453.67     3734.26    134.12 o 
  10  -3  11      893.69      718.75     70.09 o 
  11  -3  11      101.34      162.35    105.61 o 
 -12  -2  11     1106.24      950.07    198.30 o 
 -11  -2  11      798.85      726.96    104.50 o 
 -10  -2  11      544.31      682.57    126.01 o 
  -9  -2  11     3010.97     2885.23     94.48 o 
  -8  -2  11       11.72       55.79     34.50 o 
  -7  -2  11       89.23      125.17     36.01 o 
  -6  -2  11     1264.06     1258.53     63.59 o 
  -5  -2  11     1055.85     1058.44     44.71 o 
  -4  -2  11    21783.08    21641.84    233.69 o 
  -3  -2  11     1508.48     1534.60     47.94 o 
  -2  -2  11     2925.99     2955.80     60.11 o 
  -1  -2  11    13751.66    13897.99    148.94 o 
   0  -2  11    10741.97    11044.69    108.38 o 
   1  -2  11        3.86       41.53     12.41 o 
   2  -2  11     7332.54     6974.02     96.25 o 
   3  -2  11     3145.23     3129.40     52.49 o 
   4  -2  11     1388.23     1439.44     49.26 o 
   5  -2  11     5445.48     5581.33     99.40 o 
   6  -2  11      473.90      472.66     44.27 o 
   7  -2  11     1255.79     1239.15     55.77 o 
   8  -2  11     3143.75     3109.09     98.49 o 
   9  -2  11      992.66      912.30     95.33 o 
  10  -2  11      615.27      678.87     73.37 o 
  11  -2  11      448.06      379.82     77.03 o 
  12  -2  11      212.53      176.10     77.65 o 
 -12  -1  11     5092.37     5721.04    222.60 o 
 -11  -1  11       34.36       -3.44     80.81 o 
 -10  -1  11      185.12      181.05     64.14 o 
  -9  -1  11     4979.68     5099.87    154.05 o 
  -8  -1  11     2087.07     2172.79     73.81 o 
  -7  -1  11       47.73       45.03     32.64 o 
  -6  -1  11     4126.71     3985.37     94.57 o 
  -5  -1  11    15477.84    15587.13    226.15 o 
  -4  -1  11      337.42      375.79     28.60 o 
  -3  -1  11    24665.37    24509.31    255.81 o 
  -2  -1  11     8667.55     8873.65    123.89 o 
  -1  -1  11     8435.34     8237.07     95.16 o 
   0  -1  11    14959.43    15103.55    160.05 o 
   1  -1  11    15937.61    15451.95    166.24 o 
   2  -1  11     3988.39     3974.79     71.52 o 
   3  -1  11       10.39        0.32     15.70 o 
   4  -1  11     7515.31     7780.44    115.52 o 
   5  -1  11    10531.58    10460.31    154.22 o 
   6  -1  11     3894.66     3901.93     87.11 o 
   7  -1  11        3.29       52.54     30.55 o 
   8  -1  11     3373.70     3310.71     91.62 o 
   9  -1  11     6764.19     6919.09    139.61 o 
  10  -1  11       90.63       27.86     49.38 o 
  11  -1  11      487.27      522.33    102.22 o 
  12  -1  11       53.13       44.59     74.44 o 
 -12   0  11     1046.57     1296.49    134.32 o 
 -11   0  11     1378.42     1410.09    155.32 o 
 -10   0  11     1690.80     1746.71    170.59 o 
  -9   0  11       60.35       35.01     68.26 o 
  -8   0  11     2336.19     2343.44    104.05 o 
  -7   0  11      412.83      326.89     38.68 o 
  -6   0  11     3735.35     3906.66     95.25 o 
  -5   0  11      654.73      621.65     35.11 o 
  -4   0  11    12697.62    12901.09    141.33 o 
  -3   0  11      307.61      283.46     18.38 o 
  -2   0  11    13170.00    13157.64    139.59 o 
  -1   0  11      683.80      715.61     22.83 o 
   0   0  11    21804.74    21739.46    194.63 o 
   1   0  11    11514.55    11248.58    121.95 o 
   2   0  11    18225.10    18709.29    200.59 o 
   3   0  11     1237.56     1233.45     34.76 o 
   4   0  11     2918.03     2799.71     66.55 o 
   5   0  11      830.35      849.97     34.05 o 
   6   0  11     1011.33     1097.03     50.29 o 
   7   0  11     2172.81     2157.49     70.37 o 
   8   0  11     1966.01     2054.65     73.70 o 
   9   0  11     5554.12     5344.48    135.53 o 
  10   0  11     6021.70     6356.20    140.39 o 
  11   0  11      596.77      720.43    132.22 o 
  12   0  11      805.09      816.45    100.78 o 
  13   0  11       36.55      -31.02    102.00 o 
 -12   1  11      625.20      842.34    121.56 o 
 -11   1  11      152.47      137.71     93.57 o 
 -10   1  11        2.30     -135.78     73.60 o 
  -9   1  11     1333.35     1560.73    115.89 o 
  -8   1  11     1450.63     1374.99    159.60 o 
  -7   1  11       78.84      172.32     93.18 o 
  -6   1  11     3023.93     3132.04     78.70 o 
  -5   1  11     4251.28     4359.06     80.91 o 
  -4   1  11     3863.21     3815.46     67.43 o 
  -3   1  11     7352.90     7383.23     90.49 o 
  -2   1  11    13633.54    13869.48    134.21 o 
  -1   1  11     5743.47     5675.24     68.21 o 
   0   1  11    10384.99    11161.46    103.21 o 
   1   1  11    13866.68    13834.38    143.35 o 
   2   1  11    10787.35    11341.24    124.85 o 
   3   1  11       74.92       88.68     16.65 o 
   4   1  11      639.70      690.12     30.39 o 
   5   1  11      243.53      289.42     30.50 o 
   6   1  11       25.79       49.64     23.16 o 
   7   1  11     4702.38     4651.17     88.96 o 
   8   1  11     2291.21     2200.30     78.35 o 
   9   1  11     2796.78     2695.95    103.29 o 
  10   1  11     2462.07     2464.79    139.30 o 
  11   1  11     2653.78     2456.95    105.34 o 
  12   1  11       17.84      139.51     73.52 o 
  13   1  11     5107.37     5962.72    218.77 o 
 -11   2  11     2484.92     2704.63    193.75 o 
 -10   2  11       47.91      128.15     86.69 o 
  -9   2  11      306.25      284.07     86.20 o 
  -8   2  11      328.26      299.90    122.08 o 
  -7   2  11     2484.72     2603.71    124.15 o 
  -6   2  11     1293.92     1252.82     75.32 o 
  -5   2  11    13806.65    13775.02    169.32 o 
  -4   2  11      261.49      272.11     23.40 o 
  -3   2  11      200.14      219.62     20.39 o 
  -2   2  11     4324.69     4301.73     68.67 o 
  -1   2  11    48844.27    48719.08    388.28 o 
   0   2  11      558.20      412.44     19.25 o 
   1   2  11     6962.40     7078.45     75.51 o 
   2   2  11      128.21      178.77     16.66 o 
   3   2  11     1648.65     1754.85     38.17 o 
   4   2  11     2200.61     2181.29     47.09 o 
   5   2  11       14.51       10.93     17.33 o 
   6   2  11    13509.65    13432.74    173.42 o 
   7   2  11     2275.83     2181.52     74.93 o 
   8   2  11     2220.66     2300.47     68.09 o 
   9   2  11      102.23      103.28     33.57 o 
  10   2  11      421.78      414.10     53.59 o 
  11   2  11     5863.68     5855.78    206.65 o 
  12   2  11       28.27       66.83     57.91 o 
  13   2  11      268.04      291.17    120.81 o 
 -11   3  11     1515.78     1399.91    168.54 o 
 -10   3  11     6269.31     6671.54    283.09 o 
  -9   3  11      129.10      199.23    169.00 o 
  -8   3  11      130.85      160.09     62.01 o 
  -7   3  11      311.25      360.26     71.97 o 
  -6   3  11     9040.86     9082.12    195.10 o 
  -5   3  11       83.43       64.17     32.81 o 
  -4   3  11     5122.84     5189.41    111.02 o 
  -3   3  11      322.17      329.66     25.78 o 
  -2   3  11     3579.86     3612.45     61.20 o 
  -1   3  11        9.16       13.60     13.71 o 
   0   3  11    12533.62    12070.63    127.33 o 
   1   3  11    39136.21    39709.65    309.71 o 
   2   3  11    28671.63    28645.60    232.62 o 
   3   3  11     2233.17     2149.98     43.41 o 
   4   3  11     3455.61     3604.90     63.96 o 
   5   3  11     1666.51     1676.85     44.82 o 
   6   3  11       53.39       64.22     24.46 o 
   7   3  11     9355.16     9231.91    131.65 o 
   8   3  11     9211.23     8908.83    171.83 o 
   9   3  11      593.03      573.21     49.02 o 
  10   3  11      864.40      953.51     67.78 o 
  11   3  11       16.06        7.69     46.09 o 
  12   3  11     9775.78    10447.94    219.47 o 
  13   3  11      307.41      193.50     77.68 o 
 -10   4  11     2195.63     2601.48    191.06 o 
  -9   4  11     5870.97     6084.10    448.39 o 
  -8   4  11      296.01      187.50     57.59 o 
  -7   4  11     4929.18     5011.22    176.65 o 
  -6   4  11      865.93      705.85     87.30 o 
  -5   4  11     8560.38     8701.96    152.68 o 
  -4   4  11      390.10      372.01     39.40 o 
  -3   4  11       38.80       22.23     26.10 o 
  -2   4  11     1422.96     1461.74     43.90 o 
  -1   4  11     4461.51     4411.33     77.77 o 
   0   4  11      120.15      115.44     19.95 o 
   1   4  11     2864.37     2897.22     50.60 o 
   2   4  11    30221.32    29849.47    257.48 o 
   3   4  11     9659.22     9494.65    110.47 o 
   4   4  11     2635.46     2508.80     52.08 o 
   5   4  11     2269.93     2216.97     52.80 o 
   6   4  11      830.56      744.99     36.14 o 
   7   4  11     2822.78     2721.32     65.19 o 
   8   4  11     8323.58     8263.42    181.07 o 
   9   4  11    10282.20    10021.61    161.96 o 
  10   4  11       88.73       60.39     47.63 o 
  11   4  11     4260.32     4360.77    134.33 o 
  12   4  11      959.37      999.72     83.68 o 
  13   4  11     3774.60     3956.37    143.93 o 
  14   4  11     1209.72     1212.41    114.49 o 
 -10   5  11      306.05      219.55    113.61 o 
  -9   5  11     3494.02     3681.96    211.94 o 
  -8   5  11     2217.86     2518.33    123.07 o 
  -7   5  11     1221.50     1358.11     83.53 o 
  -6   5  11     5735.72     5581.69    129.08 o 
  -5   5  11       63.26       27.13     32.68 o 
  -4   5  11      106.85      105.65     33.90 o 
  -3   5  11       83.50       77.38     33.29 o 
  -2   5  11        5.64      -49.06     24.53 o 
  -1   5  11     8089.65     8207.44    126.54 o 
   0   5  11      522.96      430.77     30.02 o 
   1   5  11     2447.96     2353.64     53.01 o 
   2   5  11        1.00       19.76     15.03 o 
   3   5  11    25716.12    25350.29    252.67 o 
   4   5  11     4579.50     4435.41     71.95 o 
   5   5  11      562.57      602.62     32.20 o 
   6   5  11     7130.52     6884.52    114.48 o 
   7   5  11       40.71       65.52     26.24 o 
   8   5  11     4137.28     4137.76     95.76 o 
   9   5  11     6588.88     6603.32    128.23 o 
  10   5  11     1218.86     1158.38     79.16 o 
  11   5  11        6.74       53.13     51.27 o 
  12   5  11     1796.60     1738.97     99.86 o 
  13   5  11       41.25       97.91     64.82 o 
  14   5  11      212.35      171.13     78.58 o 
  -9   6  11      331.54      381.58    107.69 o 
  -8   6  11     7194.94     7449.59    203.91 o 
  -7   6  11      903.86      860.25     81.25 o 
  -6   6  11      913.86      891.26     62.87 o 
  -5   6  11       44.52       47.46     36.05 o 
  -4   6  11       13.41       -1.48     31.21 o 
  -3   6  11     1119.61     1049.06     61.48 o 
  -2   6  11      139.95      168.59     40.78 o 
  -1   6  11     7868.71     7750.29    166.15 o 
   0   6  11     2370.94     2281.03     59.92 o 
   1   6  11    11558.25    11580.64    167.69 o 
   2   6  11      763.60      906.42     36.82 o 
   3   6  11      740.76      681.83     36.39 o 
   4   6  11    12133.26    12125.88    158.22 o 
   5   6  11      669.24      660.27     40.34 o 
   6   6  11     1654.15     1739.25     59.19 o 
   7   6  11     7159.70     7006.94    122.23 o 
   8   6  11       35.54       32.79     31.43 o 
   9   6  11      409.53      333.06     40.26 o 
  10   6  11     4647.27     4524.35    117.06 o 
  11   6  11       42.98       59.53     43.58 o 
  12   6  11      684.49      682.18     76.61 o 
  13   6  11      420.33      531.20     95.43 o 
  14   6  11       29.97       16.26     70.10 o 
  -9   7  11       18.41      104.66     68.90 o 
  -8   7  11     1410.21     1335.90     98.82 o 
  -7   7  11     6351.73     6315.35    184.86 o 
  -6   7  11     1507.41     1420.59     81.92 o 
  -5   7  11       12.52      -28.57     50.17 o 
  -4   7  11     3920.89     3805.38    101.44 o 
  -3   7  11      257.41      185.27     40.16 o 
  -2   7  11      249.92      167.13     37.42 o 
  -1   7  11       81.71      132.21     38.60 o 
   0   7  11    23681.39    22901.46    325.42 o 
   1   7  11     2123.78     2171.46     66.60 o 
   2   7  11    15492.80    15018.06    208.50 o 
   3   7  11     1183.36     1171.38     49.56 o 
   4   7  11     4349.69     4184.03     91.43 o 
   5   7  11     7314.71     7160.94    128.39 o 
   6   7  11     5511.64     5359.86    112.76 o 
   7   7  11     4508.42     4493.65    175.79 o 
   8   7  11     1392.81     1297.11     65.23 o 
   9   7  11       98.89       67.48     36.31 o 
  10   7  11     5723.15     5636.80    145.79 o 
  11   7  11      673.04      702.63     70.73 o 
  12   7  11      670.21      699.68    108.08 o 
  13   7  11      195.92      209.45     81.07 o 
  14   7  11     3229.40     3635.41    205.74 o 
  -8   8  11        6.38       -9.35     57.57 o 
  -7   8  11     2892.86     2968.39    124.76 o 
  -6   8  11     1134.90     1104.04     80.84 o 
  -5   8  11     3036.19     3064.61    105.78 o 
  -4   8  11      146.03      113.25     41.15 o 
  -3   8  11     4403.59     4352.62    113.52 o 
  -2   8  11      111.20      134.98     36.26 o 
  -1   8  11        6.98      -41.61     27.47 o 
   0   8  11      851.15      849.51     59.33 o 
   1   8  11    11535.87    11292.62    199.71 o 
   2   8  11     1606.65     1550.90     63.95 o 
   3   8  11     9058.54     9231.82    155.26 o 
   4   8  11       74.97       49.57     32.32 o 
   5   8  11     9652.03     9442.13    154.90 o 
   6   8  11    14685.05    14420.94    210.40 o 
   7   8  11     2598.22     2498.28     86.36 o 
   8   8  11      372.88      328.32     44.77 o 
   9   8  11     1175.49     1207.87     66.16 o 
  10   8  11      942.35      872.22     88.29 o 
  11   8  11     5705.42     5514.35    151.54 o 
  12   8  11     2814.65     2940.92    120.73 o 
  13   8  11     4245.49     4490.90    152.21 o 
  -7   9  11      703.41      635.45    111.94 o 
  -6   9  11       68.97       86.81     65.08 o 
  -5   9  11        1.30       -3.70     51.87 o 
  -4   9  11     4002.38     3927.54    105.83 o 
  -3   9  11      401.04      394.77     78.05 o 
  -2   9  11      522.68      489.70     54.48 o 
  -1   9  11     4329.64     4121.92    100.75 o 
   0   9  11       27.18       47.97     28.36 o 
   1   9  11     3181.09     2992.03     99.29 o 
   2   9  11     6856.54     7065.26    159.35 o 
   3   9  11       18.81       35.15     29.33 o 
   4   9  11     2656.26     2468.65     87.33 o 
   5   9  11      720.46      714.09     47.38 o 
   6   9  11     4661.48     4506.89    104.26 o 
   7   9  11     1476.02     1422.14     65.40 o 
   8   9  11     1402.70     1628.49     78.42 o 
   9   9  11       99.21      116.05     44.38 o 
  10   9  11      497.81      520.66     55.66 o 
  11   9  11     3036.16     2868.21    103.04 o 
  12   9  11        2.23      -44.10     51.80 o 
  13   9  11      190.76      238.98     69.70 o 
  -6  10  11     4955.73     4840.14    190.64 o 
  -5  10  11      322.98      289.01     76.28 o 
  -4  10  11      271.42      182.42     76.68 o 
  -3  10  11     1589.52     1732.65    118.78 o 
  -2  10  11      952.26      864.54     92.72 o 
  -1  10  11      246.38      281.62     95.07 o 
   0  10  11    12597.89    12646.72    235.47 o 
   1  10  11       10.33      -13.89     34.96 o 
   2  10  11       70.69      120.38     39.56 o 
   3  10  11     1335.48     1391.12     73.90 o 
   4  10  11     2647.98     2392.94    134.37 o 
   5  10  11     1361.26     1391.49    109.82 o 
   6  10  11      717.95      808.57     62.37 o 
   7  10  11       54.16       35.92     35.69 o 
   8  10  11       12.98      -70.87     49.94 o 
   9  10  11     4374.22     4584.92    137.56 o 
  10  10  11      814.49      844.32     64.67 o 
  11  10  11      504.57      466.19     59.11 o 
  12  10  11     5412.69     5661.07    147.69 o 
  13  10  11      438.40      436.94     90.49 o 
  -5  11  11    10126.97    10584.90    342.49 o 
  -4  11  11      377.33      324.25     77.71 o 
  -3  11  11      171.84       99.17     61.84 o 
  -2  11  11     2319.01     2322.70    168.57 o 
  -1  11  11     5370.92     5234.74    250.59 o 
   0  11  11       11.29       18.48     46.50 o 
   1  11  11     7257.69     7650.23    196.29 o 
   2  11  11     1209.10     1138.37     82.62 o 
   3  11  11     5237.50     5152.35    153.02 o 
   4  11  11      500.32      563.77     70.00 o 
   5  11  11     1526.98     1664.81     89.88 o 
   6  11  11     3181.27     3320.70    121.37 o 
   7  11  11     5146.13     5302.96    159.24 o 
   8  11  11      171.54      133.04     46.73 o 
   9  11  11      226.70      192.77     54.67 o 
  10  11  11        7.15       -6.75     40.55 o 
  11  11  11     1105.70     1189.29     75.68 o 
  12  11  11     1561.07     1664.43    137.67 o 
  13  11  11     6002.93     7048.27    241.69 o 
  -4  12  11     7737.56     7617.68    234.87 o 
  -3  12  11       93.83       82.78     66.67 o 
  -2  12  11      797.61      772.50     99.68 o 
  -1  12  11     1235.38     1194.80    129.86 o 
   0  12  11     2826.95     3140.06    282.33 o 
   1  12  11       38.89       54.65     49.86 o 
   2  12  11      140.90      111.50     50.93 o 
   3  12  11     2776.07     2664.31    119.70 o 
   4  12  11     4629.83     4273.04    146.67 o 
   5  12  11      801.12      770.30     76.85 o 
   6  12  11     1872.68     1878.32    100.17 o 
   7  12  11     2681.49     2706.53    119.58 o 
   8  12  11     3752.66     3662.73    237.98 o 
   9  12  11      423.80      365.53     62.59 o 
  10  12  11        0.86      -27.06     47.37 o 
  11  12  11       26.89       33.95     43.28 o 
  12  12  11     2307.71     2319.88     97.54 o 
  -3  13  11     1410.97     1491.18    120.26 o 
  -2  13  11      127.14      100.83     75.56 o 
  -1  13  11     1860.08     1980.99    137.48 o 
   0  13  11      223.26      185.68     72.01 o 
   1  13  11      332.04      312.98     67.65 o 
   2  13  11       11.14       -1.76     50.89 o 
   3  13  11      265.97      221.58     60.22 o 
   4  13  11     3896.26     4058.28    148.90 o 
   5  13  11        7.78      -12.88     49.84 o 
   6  13  11      375.64      431.61     79.56 o 
   7  13  11     1937.26     2053.27    141.91 o 
   8  13  11     3410.96     3535.28    120.31 o 
   9  13  11     1298.20     1200.76     84.76 o 
  10  13  11      500.30      390.22     66.84 o 
  11  13  11      200.97      201.45     62.81 o 
  -1  14  11       75.43       18.60     71.06 o 
   0  14  11      289.52      276.01     82.45 o 
   1  14  11        8.94       27.85     58.59 o 
   2  14  11     2028.09     1948.16    152.28 o 
   3  14  11       18.33      -41.02     50.57 o 
   4  14  11     1297.58     1361.09    108.63 o 
   5  14  11     2876.16     3219.01    143.14 o 
   6  14  11      510.30      515.28     62.82 o 
   7  14  11        9.58      -16.67     51.44 o 
   8  14  11     2284.05     2161.73    100.78 o 
   9  14  11     2492.10     2488.86    111.62 o 
  10  14  11      135.71       60.68     55.58 o 
   1  15  11     4970.18     5008.03    215.72 o 
   2  15  11        2.82      -12.04     62.58 o 
   3  15  11     1321.45     1292.03    107.93 o 
   4  15  11      243.30      267.02     52.65 o 
   5  15  11     2743.19     2846.62    120.31 o 
   6  15  11     5178.24     5882.58    153.83 o 
   7  15  11     1478.83     1449.62    102.10 o 
   8  15  11      709.79      643.44     77.58 o 
   9  15  11       74.04       45.67     53.04 o 
  -6 -14  12       37.94      -52.82    112.55 o 
  -5 -14  12     1969.91     1669.58    246.75 o 
  -4 -14  12      307.50      141.66    142.22 o 
  -3 -14  12     1848.59     1655.73    243.43 o 
  -8 -13  12     1577.06     1220.23    115.72 o 
  -7 -13  12      634.80      674.58     87.89 o 
  -6 -13  12     1345.25     1366.50    327.95 o 
  -5 -13  12      475.11      459.93    154.15 o 
  -4 -13  12     5154.73     4890.42    346.67 o 
  -3 -13  12      326.84      177.01    123.90 o 
  -2 -13  12     1143.40      955.47    135.44 o 
 -10 -12  12       10.26      -49.52     64.74 o 
  -9 -12  12       16.85     -131.50     65.75 o 
  -8 -12  12      556.56      439.34     94.58 o 
  -7 -12  12     1000.67     1088.55    105.21 o 
  -6 -12  12      290.41      251.67     62.13 o 
  -5 -12  12     2444.87     2590.62    144.44 o 
  -4 -12  12     1524.81     1312.03    204.39 o 
  -3 -12  12     2537.28     2612.99    257.40 o 
  -2 -12  12      238.09      111.90    117.89 o 
  -1 -12  12     2274.15     2177.53    167.53 o 
   2 -12  12     1044.17     1061.22    214.99 o 
   3 -12  12     2155.71     1894.91    275.49 o 
 -11 -11  12      789.48      699.83     77.37 o 
 -10 -11  12       91.59      114.05     50.61 o 
  -9 -11  12      261.11      327.28     78.55 o 
  -8 -11  12       71.43      102.03     62.17 o 
  -7 -11  12     1105.25      923.64     87.16 o 
  -6 -11  12     2341.61     2512.21    137.84 o 
  -5 -11  12      782.21      697.36     72.65 o 
  -4 -11  12      993.53     1043.49    111.92 o 
  -3 -11  12     4542.30     4282.44    302.41 o 
  -2 -11  12     2245.57     1663.29    207.25 o 
  -1 -11  12     5136.26     5315.55    232.79 o 
   0 -11  12      219.57      390.14    140.98 o 
   1 -11  12      200.29       49.59    105.14 o 
   2 -11  12     1651.94     1765.95    234.51 o 
   3 -11  12       64.94       40.97     58.73 o 
   4 -11  12       55.30      -44.40     60.47 o 
 -11 -10  12      697.76      711.03     81.86 o 
 -10 -10  12     3678.81     3610.17    190.13 o 
  -9 -10  12       82.02      111.66     47.98 o 
  -8 -10  12      358.50      347.55     47.25 o 
  -7 -10  12      121.78       95.80     56.82 o 
  -6 -10  12    10826.61    10730.97    300.63 o 
  -5 -10  12     3649.52     3884.54    135.69 o 
  -4 -10  12     3191.78     3033.87    125.48 o 
  -3 -10  12     1998.56     1991.67     91.08 o 
  -2 -10  12       24.12      120.40     96.38 o 
  -1 -10  12     2141.62     2139.77    229.47 o 
   0 -10  12     9107.65     9434.46    252.19 o 
   1 -10  12     4025.10     4138.94    200.49 o 
   2 -10  12     1434.64     1385.37     82.69 o 
   3 -10  12        4.78      -31.67     64.16 o 
   4 -10  12      216.45      233.96    107.02 o 
   5 -10  12      420.32      518.70     97.83 o 
   6 -10  12      630.05      782.57    317.35 o 
 -12  -9  12      825.86      748.07     88.96 o 
 -11  -9  12      452.92      300.44     68.60 o 
 -10  -9  12      675.21      451.76     66.15 o 
  -9  -9  12     4480.00     4568.16    140.88 o 
  -8  -9  12       30.64       46.20     43.08 o 
  -7  -9  12       62.29       17.18     30.30 o 
  -6  -9  12       51.67       29.77     34.95 o 
  -5  -9  12    19668.22    20572.55    440.89 o 
  -4  -9  12      918.18     1066.28    110.47 o 
  -3  -9  12       25.09      -10.45     33.58 o 
  -2  -9  12     1827.29     1672.49     83.75 o 
  -1  -9  12     4686.49     4740.77    216.38 o 
   0  -9  12        8.57       17.39     28.35 o 
   1  -9  12     3371.65     3628.22    134.90 o 
   2  -9  12     6464.21     6408.49    187.14 o 
   3  -9  12     7373.97     7507.52    222.53 o 
   4  -9  12      154.17      147.75    159.16 o 
   5  -9  12        2.74        0.43     64.37 o 
   6  -9  12      434.49      512.51    102.22 o 
   7  -9  12     3440.35     2855.94    187.92 o 
 -12  -8  12      521.22      540.29     84.80 o 
 -11  -8  12      593.94      679.56     82.95 o 
 -10  -8  12      734.91      622.27     74.90 o 
  -9  -8  12      339.04      313.26     58.20 o 
  -8  -8  12     6969.68     6960.80    170.30 o 
  -7  -8  12     4571.80     4309.41    110.45 o 
  -6  -8  12     1346.47     1173.98     58.21 o 
  -5  -8  12      270.88      254.12     42.66 o 
  -4  -8  12     7694.75     7592.03    244.97 o 
  -3  -8  12       23.74        5.05     65.28 o 
  -2  -8  12      843.63      695.06     52.63 o 
  -1  -8  12      111.51       87.62     25.83 o 
   0  -8  12        6.22       -6.67     24.83 o 
   1  -8  12      261.71      253.29     38.88 o 
   2  -8  12       40.32       55.81     48.54 o 
   3  -8  12     5502.68     5650.05    145.56 o 
   4  -8  12     4627.85     4476.33    153.05 o 
   5  -8  12        6.02      -42.15     58.00 o 
   6  -8  12      102.52       22.19     70.08 o 
   7  -8  12      474.84      419.96    132.03 o 
   8  -8  12     7371.96     7449.76    362.75 o 
 -12  -7  12     1454.96     1344.23     87.02 o 
 -11  -7  12      328.78      253.06     60.90 o 
 -10  -7  12     1394.12     1295.17     93.09 o 
  -9  -7  12      216.77      188.83     53.55 o 
  -8  -7  12     7652.87     7312.58    161.10 o 
  -7  -7  12     1709.86     1634.43     72.13 o 
  -6  -7  12     6465.74     6348.87    139.62 o 
  -5  -7  12      337.98      334.52     35.06 o 
  -4  -7  12     2249.44     2245.87    100.51 o 
  -3  -7  12      881.36      920.55     74.25 o 
  -2  -7  12       39.48       46.15     30.43 o 
  -1  -7  12      751.84      724.20     33.26 o 
   0  -7  12      408.08      367.04     31.17 o 
   1  -7  12     6437.23     6601.50    168.37 o 
   2  -7  12      467.28      509.43     37.75 o 
   3  -7  12       40.99      107.76     42.07 o 
   4  -7  12     1272.10     1279.50     85.90 o 
   5  -7  12      621.66      530.23     72.65 o 
   6  -7  12     1351.87     1479.44    126.56 o 
   7  -7  12     1970.89     1729.22    275.81 o 
   8  -7  12       13.93       68.31     87.64 o 
 -12  -6  12       96.54       46.90     56.42 o 
 -11  -6  12     3681.55     3704.83    121.26 o 
 -10  -6  12      733.30      789.54     64.35 o 
  -9  -6  12      292.58      274.94     42.49 o 
  -8  -6  12      127.57       94.10     28.11 o 
  -7  -6  12    12935.18    12576.81    210.39 o 
  -6  -6  12      339.61      336.37     70.67 o 
  -5  -6  12     1258.91     1189.73     59.63 o 
  -4  -6  12     5357.27     5526.98    105.06 o 
  -3  -6  12     7288.98     7378.71    103.06 o 
  -2  -6  12      248.61      265.09     42.96 o 
  -1  -6  12     1466.34     1498.35     43.16 o 
   0  -6  12     8089.90     8425.26    116.92 o 
   1  -6  12      393.34      417.67     40.87 o 
   2  -6  12     6416.26     6565.29    133.53 o 
   3  -6  12     1871.75     1863.47    158.82 o 
   4  -6  12      347.05      406.10     58.50 o 
   5  -6  12     8119.32     8304.36    214.32 o 
   6  -6  12      152.68       61.40     59.37 o 
   7  -6  12     3666.41     3886.91    201.03 o 
   8  -6  12     1037.87     1092.48    173.92 o 
   9  -6  12      910.86      936.74    301.54 o 
 -12  -5  12     5793.34     6106.18    185.10 o 
 -11  -5  12       12.04       94.43     54.34 o 
 -10  -5  12     3485.19     3475.78    156.20 o 
  -9  -5  12      912.39      912.84     60.25 o 
  -8  -5  12     1987.82     1824.31     70.39 o 
  -7  -5  12      245.48      218.55     33.64 o 
  -6  -5  12     4427.61     4292.21     88.45 o 
  -5  -5  12     7324.85     7076.86    140.58 o 
  -4  -5  12        5.36       -4.22     24.30 o 
  -3  -5  12    14993.93    15040.10    183.23 o 
  -2  -5  12     4038.33     4032.49     63.59 o 
  -1  -5  12     4296.67     4194.91     67.29 o 
   0  -5  12     6116.79     6388.87    101.60 o 
   1  -5  12     5158.47     5238.62     93.46 o 
   2  -5  12     3672.22     3771.37     77.19 o 
   3  -5  12    12193.29    12372.39    251.82 o 
   4  -5  12      658.48      565.70     61.33 o 
   5  -5  12      905.28      881.26    101.79 o 
   6  -5  12    20934.20    20624.01    398.86 o 
   7  -5  12      816.42      705.32     84.40 o 
   8  -5  12      820.22      673.10    114.53 o 
   9  -5  12      113.91      106.34     89.89 o 
  10  -5  12      319.77      306.14    110.45 o 
 -12  -4  12        5.85      -78.29     74.90 o 
 -11  -4  12     5960.45     6067.75    159.87 o 
 -10  -4  12       27.30       70.73     44.85 o 
  -9  -4  12       16.18      -12.60     37.13 o 
  -8  -4  12      204.98      140.03     38.90 o 
  -7  -4  12        0.40      -53.66     26.83 o 
  -6  -4  12      183.59      163.18     31.59 o 
  -5  -4  12      553.62      508.11     35.63 o 
  -4  -4  12     9515.17     9348.59    152.85 o 
  -3  -4  12     1124.67     1196.12     47.22 o 
  -2  -4  12     7868.47     7990.48    181.15 o 
  -1  -4  12       42.86       22.07     12.24 o 
   0  -4  12     1796.64     1793.69     34.33 o 
   1  -4  12    19466.69    20732.71    204.22 o 
   2  -4  12      901.32      902.06     38.14 o 
   3  -4  12      997.43     1111.61     54.12 o 
   4  -4  12    13216.35    12643.23    214.36 o 
   5  -4  12      204.00      244.84     68.15 o 
   6  -4  12     5300.82     5232.67    166.99 o 
   7  -4  12    10024.47    10140.89    255.07 o 
   8  -4  12      237.45      324.99     97.42 o 
   9  -4  12       34.75      -11.02     88.17 o 
  10  -4  12     1261.45     1118.40    207.43 o 
  11  -4  12      211.79      336.49    123.28 o 
 -12  -3  12      420.82      479.30     97.63 o 
 -11  -3  12       61.12       21.97     73.81 o 
 -10  -3  12      842.40      784.85     72.32 o 
  -9  -3  12      257.37      122.34     42.08 o 
  -8  -3  12     2273.04     2099.43     79.35 o 
  -7  -3  12      368.09      277.59     40.19 o 
  -6  -3  12     4641.57     4574.73     99.57 o 
  -5  -3  12      688.82      645.52     40.53 o 
  -4  -3  12       51.51       67.50     25.28 o 
  -3  -3  12     4586.62     4608.20     71.70 o 
  -2  -3  12      583.63      556.47     24.83 o 
  -1  -3  12     7264.15     7530.08    103.59 o 
   0  -3  12     2664.45     2689.08     42.37 o 
   1  -3  12      375.83      367.94     38.45 o 
   2  -3  12    11035.86    11389.71    146.93 o 
   3  -3  12     6356.83     6523.38    163.47 o 
   4  -3  12     5847.54     5902.68    115.63 o 
   5  -3  12     7486.16     7374.27    156.50 o 
   6  -3  12       76.91       71.06     39.08 o 
   7  -3  12      766.23      785.38     81.22 o 
   8  -3  12       49.70      106.90     59.81 o 
   9  -3  12      992.91     1030.71    102.78 o 
  10  -3  12      109.25       80.96     91.22 o 
  11  -3  12       78.25       87.02     97.61 o 
 -12  -2  12     3839.23     4523.31    632.14 o 
 -11  -2  12     1906.68     1954.42    136.62 o 
 -10  -2  12      304.11      360.24     80.16 o 
  -9  -2  12      633.38      697.27     59.20 o 
  -8  -2  12        6.80      -10.85     34.95 o 
  -7  -2  12      114.45       71.71     34.39 o 
  -6  -2  12     2216.81     2071.95     82.21 o 
  -5  -2  12    30034.31    29033.59    363.62 o 
  -4  -2  12     5814.92     5634.41    101.67 o 
  -3  -2  12      859.56      859.40     38.93 o 
  -2  -2  12     1758.82     1589.49     46.71 o 
  -1  -2  12    12174.69    12252.00    129.61 o 
   0  -2  12    10481.80    10193.72    107.67 o 
   1  -2  12     8328.25     8362.75    100.00 o 
   2  -2  12       40.94       53.89     18.98 o 
   3  -2  12       30.40       28.89     15.89 o 
   4  -2  12     5263.12     5402.73     91.81 o 
   5  -2  12     8499.12     8491.97    129.58 o 
   6  -2  12     1300.40     1220.98     52.73 o 
   7  -2  12     5645.19     5831.24    132.45 o 
   8  -2  12     1595.35     1513.28     78.10 o 
   9  -2  12        2.94      -44.83     57.41 o 
  10  -2  12     1487.46     1601.79    124.30 o 
  11  -2  12      674.45      664.64     88.70 o 
  12  -2  12      176.75      197.22     79.43 o 
 -12  -1  12      195.42      190.19    100.70 o 
 -11  -1  12     1692.16     1809.26    173.82 o 
 -10  -1  12     3523.17     3432.18    136.94 o 
  -9  -1  12      826.54      778.31     78.07 o 
  -8  -1  12       27.92       -1.10     33.51 o 
  -7  -1  12      331.25      276.34     40.65 o 
  -6  -1  12     7691.99     8002.11    156.94 o 
  -5  -1  12       87.54      101.69     30.14 o 
  -4  -1  12    38544.50    37162.40    377.21 o 
  -3  -1  12     3907.55     3616.89     77.34 o 
  -2  -1  12     4344.13     4484.99     82.40 o 
  -1  -1  12    17210.59    17644.83    176.79 o 
   0  -1  12    26005.39    26401.96    262.23 o 
   1  -1  12    10323.46    10312.00    122.90 o 
   2  -1  12     5537.26     6045.87     95.01 o 
   3  -1  12      156.57      201.34     20.02 o 
   4  -1  12    12908.09    13140.01    169.59 o 
   5  -1  12      306.41      301.03     31.77 o 
   6  -1  12      254.45      226.46     33.05 o 
   7  -1  12     5760.25     5743.12    113.95 o 
   8  -1  12    14054.89    14285.62    228.09 o 
   9  -1  12       89.66      109.65     44.44 o 
  10  -1  12       21.05        9.84     53.19 o 
  11  -1  12        9.25      -12.02     55.63 o 
  12  -1  12     2490.29     2789.57    199.08 o 
 -12   0  12        1.27      -31.30    109.47 o 
 -11   0  12        2.52      -82.89     82.88 o 
 -10   0  12       47.91       -6.51    107.24 o 
  -9   0  12     3791.09     3681.48    166.71 o 
  -8   0  12     1565.74     1412.55     88.51 o 
  -7   0  12       87.39       91.78     35.45 o 
  -6   0  12     2890.03     2811.49     83.86 o 
  -5   0  12     2081.32     2155.41     69.77 o 
  -4   0  12      322.00      354.78     25.35 o 
  -3   0  12    17073.39    16625.26    147.48 o 
  -2   0  12      437.07      430.48     19.42 o 
  -1   0  12    11037.95    11103.14    120.97 o 
   0   0  12    15221.76    15513.27    147.72 o 
   1   0  12    10708.10    10469.76    117.50 o 
   2   0  12      714.78      705.99     30.90 o 
   3   0  12     2668.03     2757.15     51.76 o 
   4   0  12      366.70      361.27     33.34 o 
   5   0  12     2329.27     2408.65     65.57 o 
   6   0  12       19.27       28.96     25.38 o 
   7   0  12     1920.57     2007.33     85.83 o 
   8   0  12     8519.71     8218.06    147.34 o 
   9   0  12     9878.71     9526.68    168.75 o 
  10   0  12      252.63      224.32     51.44 o 
  11   0  12       37.38      103.06     58.82 o 
  12   0  12      607.59      752.32    112.28 o
[truncated: 313,552 more chars]
